# Supplementary material for: Species and condition shape the mutational spectrum in experimentally evolved biofilms
Source: mSystems. 2023 Sep 28;8(5):e00548-23. doi: 10.1128/msystems.00548-23 (PMC10654089; doi:10.1128/msystems.00548-23)
Supplement: Data Set S1 — Analysis. [file msystems.00548-23-s0001.xlsx]

## Sheet: Bth_bead
Final mutation set of Bth_bead. The table shows final mutation set of all sequenced populations. Type of mutations: SNP, single nucleotide polymorphism, DEL, deletion, INS, insertion, MOB, mobile element insertion.
Position	Ref_seq	Mut_seq	Type	SNP type	Gene	Mutation	Function	Locus_tag	Bt401_ancestor	Bth_bead_A1	Bth_bead_A2	Bth_bead_A3	Bth_bead_A4	Bth_bead_A5	Bth_bead_A6	Bt401_ancestor	Bth_bead_B1	Bth_bead_B2	Bth_bead_B3	Bth_bead_B5	Bth_bead_B6	Bt401_ancestor	Bth_bead_C1	Bth_bead_C2	Bth_bead_C3	Bth_bead_C4	Bth_bead_C5	Bth_bead_C6	Bt401_ancestor	Bth_bead_D1	Bth_bead_D2	Bth_bead_D3	Bth_bead_D4	Bth_bead_D5	Bth_bead_D6	Bt401_ancestor	Bth_bead_E1	Bth_bead_E2	Bth_bead_E3	Bth_bead_E4	Bth_bead_E5	Bth_bead_E6	Bt401_ancestor	Bth_bead_F1	Bth_bead_F2	Bth_bead_F3	Bth_bead_F4	Bth_bead_F5	Bth_bead_F6
95626	A	G	SNP	synonymous	clpC	V206V (GTA>GTG)	Negative regulator of genetic competence ClpC/MecB	BTB_RS00520	0	0	0	0	0	0	0	0	0	0	0	0	0	0	0	0	0	0	0	0	0	0	0	0.105651	0.228916	0.0999823	0.0670662	0	0	0	0	0	0	0	0	0	0	0	0	0	0
104404	C	G	SNP	intergenic	gltX/cysE	intergenic (+310/-122)	Glutamate--tRNA ligase/Serine acetyltransferase	BTB_RS00550/BTB_RS00555	0	0	0	0	0	0	0	0	0	0	0	0	0	0	0	0	0	0	0	0	0	0	0	0	0	0.0869594	0	0	0	0	0	0	0	0	0	0	0	0	0	0	0
115328	T	G	SNP	nonsynonymous	rpoB	F539L (TTT>TTG)	DNA-directed RNA polymerase subunit beta	BTB_RS00620	0	0	0	0	0	0	0	0	0	0	0	0	0	0	0	0	0.765902	0.889922	0.882587	0.917053	0	0	0	0	0	0	0	0	0	0	0	0	0	0	0	0	0	0	0	0	0
222245	G	A	SNP	intergenic	yxeH/BTB_RS01245	intergenic (-432/-10)	Putative phosphatase YxeH/---	BTB_RS01240/BTB_RS01245	0	0	0	0	0	0	0	0	0.0642829	0	0	0.092423	0	0	0	0	0	0	0	0	0	0	0	0	0	0	0.0624185	0	0	0	0	0	0	0.0640283	0	0	0	0	0	0	0
222248	A	G	SNP	intergenic	yxeH/BTB_RS01245	intergenic (-435/-7)	Putative phosphatase YxeH/---	BTB_RS01240/BTB_RS01245	0	0	0	0	0	0	0	0	0.0634079	0	0	0.0932393	0	0	0	0	0	0	0	0	0	0	0	0	0	0	0.0621009	0	0	0	0	0	0	0.0637789	0	0	0	0	0	0	0
222251	T	A	SNP	intergenic	yxeH/BTB_RS01245	intergenic (-438/-4)	Putative phosphatase YxeH/---	BTB_RS01240/BTB_RS01245	0	0	0	0	0	0	0	0	0.0617433	0	0	0.0914421	0	0	0	0	0	0	0	0	0	0	0	0	0	0	0.0604935	0	0	0	0	0	0	0.0618305	0	0	0	0	0	0	0
372617	T	C	SNP	intergenic	BTB_RS01955/ahpF	intergenic (+15/+26)	---/NADH dehydrogenase	BTB_RS01955/BTB_RS01960	0	0	0	0	0	0	0	0	0	0	0	0	0	0	0	0	0	0	0	0	0	0	0	0	0	0	0	0	0	0	0	0	0	0	0	0	0	0	0	0	0.0987387
397547	GGGGTGAAAACA	I1(+) + 12bp	MOB	---	glnP	coding (300-311/756 nt)	Glutamine transport system permease protein GlnP	BTB_RS02075	0	0	0	0	0	0	0	0	0	0	0	0	0.0612245	0	0	0	0	0	0	0	0	0	0	0	0	0	0	0	0	0	0	0	0	0	0	0	0	0	0	0	0
547401	A	G	SNP	nonsynonymous	BTB_RS02810	E764G (GAA>GGA)	---	BTB_RS02810	0	0	0	0	0	0	0	0	0	0	0	0	0	0	0.125005	0	0	0	0	0	0	0	0	0	0	0	0	0	0	0	0	0	0	0	0	0	0	0	0	0	0
603744	C	T	SNP	intergenic	cadA/pncB	intergenic (+85/+120)	Cadmium, zinc and cobalt-transporting ATPase/Nicotinate phosphoribosyltransferase	BTB_RS03030/BTB_RS03035	0	0	0	0	0	0	0	0	0	0	0	0	0	0	0	0	0	0	0	0	0	0	0	0	0	0	0	0	0	0	0	0.0588646	0	0	0	0	0	0	0	0	0
605770	C	---	DEL	---	nprR	coding (245/1272 nt)	tetratricopeptide repeat protein	BTB_RS03040	0	0	0	0	0	0	0	0	0	0	0	0	0	0	0	0	0	0	0	0	0	0	0	0	0	0	0	0	0	0	0	0.0779209	0.233918	0.492307	0	0	0	0	0	0	0
605771	A	---	DEL	---	nprR	coding (246/1272 nt)	tetratricopeptide repeat protein	BTB_RS03040	0	0	0	0	0	0	0	0	0	0	0	0	0	0	0	0	0	0	0	0	0	0	0	0	0	0	0	0	0	0	0	0.0769153	0.233914	0.492306	0	0	0	0	0	0	0
605850	G	AAATTAT	INS	---	nprR	coding (325/1272 nt)	tetratricopeptide repeat protein	BTB_RS03040	0	0	0	0	0	0	0	0	0	0	0	0	0	0	0	0	0	0	0	0	0	0	0	0	0	0	0	0	0	0.490982	0.180747	0.165757	0.16315	0.188351	0	0	0	0	0	0	0
606097	T	A	SNP	nonsense	nprR	L191* (TTG>TAG)	tetratricopeptide repeat protein	BTB_RS03040	0	0	0	0	0	0	0	0	0	0	0	0	0.148509	0	0	0	0	0	0	0	0	0	0	0	0	0	0	0	0	0	0	0	0	0	0	0	0	0	0	0.710168	0.846415
606296	A	T	SNP	nonsynonymous	nprR	R257S (AGA>AGT)	tetratricopeptide repeat protein	BTB_RS03040	0	0.116126	0	0.15894	0.938818	0	0	0	0.0625701	0.256863	0.648129	0.869613	0.230809	0	0	0	0	0	0	0	0	0	0	0	0	0	0	0	0	0	0	0	0	0	0	0	0	0	0	0	0
607087	GGGAAGGTTCA	I1(-) + 11bp	MOB	---	npr	coding (-10-1/1701 nt)	Bacillolysin	BTB_RS03045	0	0	0	0	0	0	0	0	0	0	0	0	0	0	0	0	0	0	0	0	0	0	0	0	0	0	0	0	0	0	0	0	0.0523256	0	0	0	0	0	0	0	0
855216	A	T	SNP	nonsynonymous	yknZ	I363N (ATT>AAT)	Uncharacterized ABC transporter permease YknZ	BTB_RS04395	0	0	0	0	0	0	0.216823	0	0	0	0	0	0	0	0	0	0	0	0	0	0	0	0	0	0	0	0	0	0	0	0	0	0	0	0	0	0	0	0	0	0
962816	C	A	SNP	intergenic	BTB_RS04920/kgtP	intergenic (+150/+1562)	---/Alpha-ketoglutarate permease	BTB_RS04920/BTB_RS04925	0	0	0	0	0	0	0	0	0	0	0	0	0	0	0	0.0801382	0	0	0	0	0	0	0	0	0	0	0	0	0.0669847	0	0	0	0	0	0	0	0	0	0	0	0
985553	A	G	SNP	intergenic	BTB_RS05005/BTB_RS34715	intergenic (+136/-53)	---/---	BTB_RS05005/BTB_RS34715	0	0	0.17318	0.0645504	0	0	0.0916119	0	0	0	0	0	0	0	0	0	0	0	0.138401	0.0709877	0	0	0.116843	0	0	0	0	0	0	0	0	0	0	0	0	0	0	0	0	0	0
985560	T	C	INS	---	BTB_RS05005/BTB_RS34715	intergenic (+143/-46)	---/---	BTB_RS05005/BTB_RS34715	0	0	0.283784	0.126482	0	0	0.181435	0	0	0	0	0	0	0	0	0	0	0	0.210763	0.142012	0	0	0.183521	0	0	0.0594053	0	0	0	0	0	0	0	0	0	0	0	0	0	0	0
985569	TGGCGGCACCC	I1(+) + 11bp	MOB	---	BTB_RS05005/BTB_RS34715	intergenic (+152/-27)	---/---	BTB_RS05005/BTB_RS34715	0	0	0.347273	0	0	0	0.240566	0	0	0	0	0	0	0	0	0	0	0	0	0	0	0	0	0	0	0	0	0	0	0	0	0	0	0	0	0	0	0	0	0	0
985575	C	T	SNP	intergenic	BTB_RS05005/BTB_RS34715	intergenic (+158/-31)	---/---	BTB_RS05005/BTB_RS34715	0	0	0.486746	0.256079	0	0	0.287056	0	0	0	0	0	0	0	0	0	0	0	0.361752	0.310063	0	0	0.308251	0	0	0.143085	0	0	0	0	0	0	0	0	0	0	0	0	0	0.0954862	0
1139395	G	C	SNP	intergenic	BTB_RS34745/yvrG	intergenic (+399/+20)	---/Sensor histidine kinase YvrG	BTB_RS34745/BTB_RS05780	0	0	0	0	0	0	0	0	0	0	0	0	0	0	0	0.0518293	0	0	0	0	0	0	0	0	0	0	0	0	0	0	0	0	0	0	0	0	0	0	0	0	0
1161315	A	T	SNP	nonsynonymous	addA	D61V (GAC>GTC)	ATP-dependent helicase/nuclease subunit A	BTB_RS05880	0	0	0	0	0	0	0	0	0	0	0	0	0	0	0	0	0	0	0	0	0	0	0	0	0	0.0585647	0	0	0	0	0	0	0	0	0	0	0	0	0	0	0
1161315	A	G	SNP	nonsynonymous	addA	D61G (GAC>GGC)	ATP-dependent helicase/nuclease subunit A	BTB_RS05880	0	0	0	0	0	0.0827131	0	0	0	0	0	0	0	0	0	0	0	0	0	0	0	0	0	0	0	0	0	0	0	0	0	0	0	0	0	0	0	0	0	0	0
1220208	G	A	SNP	nonsynonymous	yjbO	G111E (GGG>GAG)	Uncharacterized RNA pseudouridine synthase YjbO	BTB_RS06175	0	0	0	0	0	0	0.206905	0	0	0	0	0	0	0	0	0	0	0	0	0	0	0	0	0	0	0	0	0	0	0	0	0	0	0	0	0	0	0	0	0	0
1233591	GGGCCGTACCA	I1(-) + 11bp	MOB	---	rfbB	coding (544-554/972 nt)	dTDP-glucose 4,6-dehydratase	BTB_RS06245	0	0	0	0.088685	0	0.460606	0.548556	0	0	0	0	0	0	0	0	0	0	0	0	0	0	0	0	0	0	0	0	0	0	0	0	0	0	0	0	0	0	0	0	0	0
1244644	A	G	SNP	intergenic	BTB_RS06315/ybcG	intergenic (+1/+24)	---/Uncharacterized protein BC_1230	BTB_RS06315/BTB_RS06320	0	0.0764761	0	0	0	0	0	0	0	0	0	0	0	0	0	0	0	0	0	0	0	0	0	0	0	0	0	0	0	0	0	0	0	0	0	0	0	0	0	0	0
1334736	G	A	SNP	intergenic	yulB/BTB_RS06780	intergenic (+385/-36)	Uncharacterized HTH-type transcriptional regulator YulB/---	BTB_RS06770/BTB_RS06780	0	0	0	0	0	0	0	0	0	0	0	0	0	0	0	0	0.113787	0.117633	0.17488	0.112373	0	0	0	0	0	0	0	0	0	0	0	0	0	0	0	0	0	0	0	0	0
1753039	A	G	SNP	synonymous	yocR	P353P (CCA>CCG)	Uncharacterized sodium-dependent transporter YocR	BTB_RS08970	0	0	0	0	0	0	0	0	0	0	0	0	0	0	0	0	0	0	0.154549	0.107151	0	0	0	0	0	0	0	0	0	0	0	0	0.155187	0	0	0	0	0	0	0	0
1753040	T	C	SNP	nonsynonymous	yocR	S354P (TCA>CCA)	Uncharacterized sodium-dependent transporter YocR	BTB_RS08970	0	0	0	0	0	0	0	0	0	0	0	0	0	0	0	0	0	0	0.171141	0.13483	0	0	0	0	0	0	0	0	0	0	0	0	0.170685	0	0	0	0	0	0	0	0
1795093	G	T	SNP	intergenic	kimA/ettA	intergenic (+92/-507)	Potassium transporter KimA/Enterotoxin	BTB_RS09170/BTB_RS09175	0	0	0	0	0	0	0	0	0	0	0	0	0.138085	0	0	0	0	0	0	0	0	0	0	0	0	0	0	0	0	0	0	0	0	0	0	0	0	0	0	0	0
2193325	T	ATTTC	INS	---	cwlC	coding (219/987 nt)	Sporulation-specific N-acetylmuramoyl-L-alanine amidase	BTB_RS11255	0	0	0	0	0	0	0	0	0	0	0	0.1156	0.29631	0	0	0	0	0	0	0	0	0	0	0	0	0	0	0	0	0	0	0	0	0	0	0	0	0	0	0.731785	0.846358
2234734	G	A	SNP	pseudogene	BTB_RS11445	pseudogene (519/1121 nt)	---	BTB_RS11445	0	0.0781479	0.278754	0.598745	0.0704231	0.246017	0.453025	0	0.3107	0.311517	0.209056	0.0942888	0.804982	0	0	0	0	0	0	0	0	0	0	0	0	0	0	0	0	0	0	0	0	0	0	0.745369	1	1	1	1	1
2353362	T	---	DEL	---	yflK/BTB_RS12040	intergenic (+150/-109)	Uncharacterized protein YflK/---	BTB_RS12035/BTB_RS12040	0	0	0	0	0	0	0	0	0	0	0	0	0	0	0	0	0	0	0	0	0	0	0	0	0	1	0	0	0	0	0	0	0	0	0	0	0	0	0	0	0
2353362	TT	---	DEL	---	yflK/BTB_RS12040	intergenic (+150/-108)	Uncharacterized protein YflK/---	BTB_RS12035/BTB_RS12040	0	0	0	0	0	0	0	0	0	0	0	0	1	0	0	0	0	0	0	0	0	0	0	0	0	0	0	0	0	0	0	0	0	0	0	0	0	1	1	1	1
2373428	C	T	SNP	synonymous	torZ	A293A (GCG>GCA)	Ribonuclease BC_0920	BTB_RS12150	0	0	0	0	0	0	0	0	0	0	0	0	0	0	0	0	0	0	0	0	0	0.0549273	0	0	0	0	0	0	0	0	0	0	0	0	0	0	0	0	0	0	0
2378741	C	T	SNP	nonsynonymous	BTB_RS12175	A92V (GCA>GTA)	---	BTB_RS12175	0	0	0	0	0.103407	0	0	0	0	0	0	0	0	0	0	0	0	0	0	0	0	0	0	0	0	0	0	0	0	0	0	0	0	0	0	0	0	0	0	0	0
2404139	T	---	DEL	---	cshE/BTB_RS12305	intergenic (+435/+1065)	DEAD-box ATP-dependent RNA helicase CshE/---	BTB_RS12295/BTB_RS12305	0	0	0	0	0	0	0	0	0	0	0	0.065927	0	0	0	0	0	0	0	0	0	0	0	0	0	0	0	0	0	0	0	0	0	0	0	0	0	0	0	0	0
2650349	GGGGAGAGGTG	I3(+) + 11bp	MOB	---	BTB_RS13370	coding (131-141/1683 nt)	---	BTB_RS13370	0	0	0	0	0	0	0	0	0	0	0	0	0	0	0	0	0	0	0	0	0	0	0	0	0	0.0769231	0.0836364	0	0	0	0	0	0	0	0	0	0	0	0	0	0
2799419	T	C	SNP	intergenic	BTB_RS14115/BTB_RS14120	intergenic (-243/+475)	---/---	BTB_RS14115/BTB_RS14120	0	0	0	0	0	0	0	0	0	0	0	0	0	0	0	0	0	0	0	0	0	0	0.0704513	0	0	0	0	0	0	0	0	0	0	0	0	0	0	0	0	0	0
3269887	A	C	SNP	nonsynonymous	BTB_RS16535	I47R (ATA>AGA)	---	BTB_RS16535	0	0	0	0	0	0	0	0	0	0	0	0	0	0	0	0	0	0	0	0	0	0	0	0	0	0	0	0	0	0	0	0	0	0.0807924	0	0	0	0	0	0	0
3568342	C	G	SNP	synonymous	yodI	G103G (GGC>GGG)	Uncharacterized protein YodI	BTB_RS17965	0	0	0	0	0.133125	0	0	0	0	0	0	0	0	0	0	0	0.193447	0	0	0.131961	0	0.163273	0.26404	0.149943	0	0.253243	0.185551	0	0	0	0	0	0	0	0	0	0.256927	0	0	0	0
3568343	T	G	SNP	nonsynonymous	yodI	W104G (TGG>GGG)	Uncharacterized protein YodI	BTB_RS17965	0	0	0	0	0	0	0	0	0	0	0	0	0	0	0	0	0	0	0	0	0	0	0	0	0.0661368	0	0	0	0	0	0	0	0	0	0	0	0	0	0	0	0
3990221	A	C	SNP	nonsynonymous	ylaK	I361S (ATT>AGT)	Uncharacterized protein YlaK	BTB_RS20055	0	0	0	0	0.81664	0	0	0	0	0	0.152949	0.826825	0.188022	0	0	0	0	0	0	0	0	0	0	0	0	0	0	0	0	0	0	0	0	0	0	0	0	0	0	0	0
3990855	C	ACTTCAATTACGCGATC	INS	---	ylaK	coding (448/1329 nt)	Uncharacterized protein YlaK	BTB_RS20055	0	0	0	0	0	0	0.119237	0	0	0	0	0	0	0	0	0	0	0	0	0	0	0	0	0	0	0	0	0	0	0	0	0	0	0	0	0	0	0	0	0	0
3990932	A	T	SNP	nonsynonymous	ylaK	V124D (GTT>GAT)	Uncharacterized protein YlaK	BTB_RS20055	0	0	0	0	0	0	0	0	0	0	0	0	0	0	0	0	0	0	0	0	0	0	0	0	0	0	0	0	0	0	0	0	0.0720019	0.0604749	0	0	0	0	0	0	0
4039836	C	T	SNP	nonsynonymous	kinB	A12T (GCC>ACC)	Sporulation kinase B	BTB_RS20340	0	0	0	0	0	0	0	0	0	0	0	0	0	0	0	0	0	0	0	0	0	0	0	0	0	0	0	0	0	0	0	0	0	0	0	0	0.154667	0.0515041	0	0	0
4194405	C	T	SNP	nonsynonymous	spo0A	G234D (GGT>GAT)	Stage 0 sporulation protein A	BTB_RS21200	0	0	0	0	0	0	0	0	0	0	0	0	0	0	0	0	0	0	0	0	0	0	0	0	0	0	0	0	0	0	0	0	0	0	0	0	0.232925	0.144173	0	0	0
4194606	A	T	SNP	nonsynonymous	spo0A	I167N (ATT>AAT)	Stage 0 sporulation protein A	BTB_RS21200	0	0	0	0	0	0	0	0	0	0	0	0	0	0	0	0	0	0	0	0	0	0	0	0	0	0	0	0	0	0.120437	0	0	0	0	0	0	0	0	0	0	0
4194633	A	C	SNP	nonsynonymous	spo0A	I158S (ATT>AGT)	Stage 0 sporulation protein A	BTB_RS21200	0	0	0	0	0	0	0	0	0	0	0	0	0	0	0	0	0	0	0	0	0	0.248636	0.682154	0.72916	0.311914	0	0	0	0	0	0	0	0	0	0	0	0	0	0	0	0
4194647	A	CTC	INS	---	spo0A	coding (459/795 nt)	Stage 0 sporulation protein A	BTB_RS21200	0	0	0	0	0	0	0	0	0	0	0	0	0	0	0.482933	0.675156	0.26087	0.0861287	0.129502	0.0885002	0	0	0	0	0	0	0	0	0	0	0	0	0	0	0	0	0	0	0	0	0
4194933	A	T	SNP	nonsynonymous	spo0A	I58N (ATT>AAT)	Stage 0 sporulation protein A	BTB_RS21200	0	0	0.356414	0.089829	0	0.398205	0.557178	0	0	0	0	0	0	0	0	0	0	0	0	0	0	0	0	0	0	0	0	0	0	0	0	0	0	0	0	0	0	0	0	0	0
4266003	C	A	SNP	intergenic	BTB_RS21635/pagR	intergenic (+226/-208)	---/Transcriptional repressor PagR	BTB_RS21635/BTB_RS21640	0	0	0	0	0	0	0	0	0	0	0	0	0	0	0	0	0	0	0	0	0	0	0	0	0	0	0	0	0	0	0	0	0.262335	0.484953	0	0	0	0	0	0	0
4419539	G	A	SNP	nonsynonymous	fecB	D299N (GAT>AAT)	Fe(3+) dicitrate-binding periplasmic protein	BTB_RS22435	0	0	0	0	0	0	0	0	0	0	0	0	0	0	0	1	0	0	0	0	0	0	0	0	0	0	0	0	0	0	0	0	0	0	0	0	0	0	0	0	0
4439116	G	A	SNP	nonsense	spo0B	R165* (CGA>TGA)	Sporulation initiation phosphotransferase B	BTB_RS22525	0	0	0	0	0	0	0	0	0.484859	0.297565	0.177234	0	0	0	0	0	0	0	0	0	0	0	0	0	0	0	0	0	0	0	0	0	0	0	0	0	0	0	0	0	0
4439392	G	A	SNP	nonsense	spo0B	Q73* (CAG>TAG)	Sporulation initiation phosphotransferase B	BTB_RS22525	0	0	0	0	0.913685	0	0	0	0.0644779	0.294276	0.552287	0.906401	0.218699	0	0	0	0	0	0	0	0	0	0	0	0	0	0	0	0	0	0	0	0	0	0	0	0	0	0	0	0
4439415	C	T	SNP	nonsense	spo0B	W65* (TGG>TAG)	Sporulation initiation phosphotransferase B	BTB_RS22525	0	0	0	0	0	0	0	0	0	0	0	0	0	0	0	0	0	0	0	0	0	0	0	0	0	0	0	0	0.0672436	0.421857	0	0	0	0.104214	0	0	0	0	0	0	0
4439438	T	A	INS	---	spo0B	coding (171/549 nt)	Sporulation initiation phosphotransferase B	BTB_RS22525	0	0.405263	0.26106	0.129306	0	0.0728106	0	0	0	0	0	0	0	0	0	0	0	0	0	0	0	0	0	0	0	0	0	0	0	0	0	0	0	0	0	0	0	0	0	0	0
4439438	T	G	INS	---	spo0B	coding (171/549 nt)	Sporulation initiation phosphotransferase B	BTB_RS22525	0	0.405263	0.261062	0.12931	0	0.0728145	0	0	0	0	0	0	0	0	0	0	0	0	0	0	0	0	0	0	0	0	0	0	0	0	0	0	0	0	0	0	0	0	0	0	0
4532152	C	T	SNP	intergenic	BTB_RS22995/yrdA	intergenic (-75/-79)	---/Uncharacterized protein YrdA	BTB_RS22995/BTB_RS23000	0	0	0	0	0	0	0	0	0	0	0	0	0	0	0	0	0	0	0	0	0	0	0	0	0	0	0	0	0	0	0	0	0.19675	0.541964	0	0	0	0	0	0	0
4699495	T	G	SNP	intergenic	ytjP/ytzE	intergenic (-351/-7)	Putative dipeptidase YtjP/Uncharacterized HTH-type transcriptional regulator YtzE	BTB_RS23880/BTB_RS23885	0	0	0	0	0	0	0	0	0	0	0	0	0	0	0	0	0	0	0	0	0	0	0	0	0	0	0	0	0	0	0.808567	0.849883	0.607887	0.319898	0	0	0	0	0	0	0
4699521	G	T	SNP	nonsynonymous	ytzE	R7L (CGT>CTT)	Uncharacterized HTH-type transcriptional regulator YtzE	BTB_RS23885	0	0	0	0	0	0	0	0	0	0	0	0	0	0	0	0	0	0	0	0	0	0	0	0	0	0.0982461	0.0818334	0	0	0	0	0	0	0	0	0	0	0	0	0	0
4699620	C	G	INS	---	ytzE	coding (119/222 nt)	Uncharacterized HTH-type transcriptional regulator YtzE	BTB_RS23885	0	0	0	0.0962338	0	0.386179	0.518829	0	0	0	0	0	0	0	0	0	0	0	0	0	0	0	0	0	0	0	0	0	0	0	0	0	0	0	0	0	0	0	0	0	0
4716344	144-bp	---	DEL	---	BTB_RS23990	pseudogene (2937-3080/3677 nt)	---	BTB_RS23990	0	0	0	0	0.890504	0	0	0	0	0	0.230037	0.821007	0.198101	0	0	0	0	0	0	0	0	0	0	0	0	0	0	0	0	0	0	0	0	0	0	0	0	0	0	0	0
5054827	T	G	SNP	nonsynonymous	nprB	T26P (ACA>CCA)	Neutral protease B	BTB_RS25870	0	0	0	0	0	0	0	0	0	0	0	0	0	0	0	0	0	0	0	0	0	0	0	0	0	0	0	0	0	0	0.0898271	0	0	0	0	0	0	0	0	0	0
5054830	T	G	SNP	nonsynonymous	nprB	T25P (ACG>CCG)	Neutral protease B	BTB_RS25870	0	0	0	0	0	0	0	0	0	0	0	0	0	0	0	0	0	0	0	0	0	0	0	0	0	0	0	0	0	0	0.0644498	0	0	0	0	0	0	0	0	0	0
5054832	G	A	SNP	nonsynonymous	nprB	A24V (GCA>GTA)	Neutral protease B	BTB_RS25870	0	0	0	0	0	0	0	0	0	0	0	0	0	0	0	0	0	0	0	0	0	0	0	0	0	0	0	0	0	0	0.0616741	0	0	0	0	0	0	0	0	0	0
5071587	G	C	SNP	intergenic	glnT/glnT	intergenic (-324/+10)	Probable sodium/glutamine symporter GlnT/Probable sodium/glutamine symporter GlnT	BTB_RS25960/BTB_RS25965	0	0	0	0.0886874	0.0739741	0	0.139089	0	0	0.0870242	0.11193	0	0.0979223	0	0.183829	0	0	0.116077	0	0	0	0.110228	0.104093	0	0.0803165	0.103943	0	0	0	0.154215	0.12417	0.148416	0.0817213	0.170293	0	0	0	0.125775	0	0.120941	0.110302
5071587	G	T	SNP	intergenic	glnT/glnT	intergenic (-324/+10)	Probable sodium/glutamine symporter GlnT/Probable sodium/glutamine symporter GlnT	BTB_RS25960/BTB_RS25965	0	0.121934	0	0	0	0	0	0	0	0	0	0	0	0	0	0	0	0	0	0	0	0	0	0	0	0	0	0	0	0	0	0	0	0	0	0	0	0	0	0	0
5263506	AGGGGTAACCCC	I3(+) + 12bp	MOB	---	rfbM	coding (436-447/1374 nt)	Putative mannose-1-phosphate guanylyltransferase	BTB_RS26870	0	0	0	0	0	0.123543	0.133721	0	0	0	0	0.0954545	0.486607	0	0	0	0	0	0	0	0	0	0	0	0	0	0	0	0	0	0	0	0	0	0	0	0	0.0545455	0.261261	0.178147	0.153465
5289559	GTACCACGTTCC	I3(-) + 12bp	MOB	---	nuoN	coding (1505-1516/1521 nt)	NADH-quinone oxidoreductase subunit N	BTB_RS27005	0	0	0	0	0	0.118519	0.292308	0	0	0	0	0	0	0	0	0	0	0	0	0	0	0	0	0	0	0	0	0	0	0	0	0	0	0	0	0	0	0	0	0	0
5301296	C	T	SNP	nonsynonymous	ykoW	P368L (CCA>CTA)	Signaling protein YkoW	BTB_RS27060	0	0	0	0	0	0.336357	0	0	0	0	0	0	0	0	0	0	0	0	0	0	0	0	0	0	0	0	0	0	0	0	0	0	0	0	0	0	0	0	0	0	0
5302423	G	T	SNP	nonsynonymous	ykoW	V744F (GTT>TTT)	Signaling protein YkoW	BTB_RS27060	0	0	0	0.0958271	0	0	0	0	0	0	0	0	0	0	0	0	0	0	0	0	0	0	0	0	0	0	0	0	0	0	0	0	0	0	0	0	0	0	0	0	0
5312964	T	G	SNP	nonsynonymous	upp	E56D (GAA>GAC)	Uracil phosphoribosyltransferase	BTB_RS27130	0	0	0	0	0	0	0	0	0	0	0	0	0	0	0	0	0	0	0.0663333	0	0	0	0	0	0	0	0	0	0	0	0	0	0	0	0	0	0	0	0	0	0
5331991	C	T	SNP	nonsynonymous	spo0F	A82T (GCT>ACT)	Sporulation initiation phosphotransferase F	BTB_RS27235	0	0	0	0	0.0555382	0	0	0	0	0	0	0.0890064	0.857222	0	0	0	0	0	0	0	0	0	0	0	0	0	0	0	0	0	0	0	0	0	0	0	0.561355	0.794289	1	1	1
5331993	G	T	SNP	nonsynonymous	spo0F	T81N (ACT>AAT)	Sporulation initiation phosphotransferase F	BTB_RS27235	0	0	0	0	0	0	0	0	0	0	0	0	0	0	0	0	0	0	0	0	0	0	0	0	0	0	0	0	0.119997	0	0	0.0530338	0	0	0	0	0	0	0	0	0
5332162	C	T	INS	---	spo0F	coding (73/369 nt)	Sporulation initiation phosphotransferase F	BTB_RS27235	0	0	0	0	0	0	0	0	0	0	0	0	0	0	0	0	1	1	1	1	0	0	0	0	0	0	0	0	0	0	0	0	0	0	0	0	0	0	0	0	0
5332199	A	C	SNP	nonsense	spo0F	Y12* (TAT>TAG)	Sporulation initiation phosphotransferase F	BTB_RS27235	0	0	0	0	0	0	0	0	0	0	0	0	0	0	0	0	0	0	0	0	0	0	0.167623	0.120471	0.569931	0.93606	1	0	0	0	0	0	0	0	0	0	0	0	0	0	0
5332202	TTGATCATCAACAATTAAA	---	DEL	---	spo0F	coding (15-33/369 nt)	Sporulation initiation phosphotransferase F	BTB_RS27235	0	0	0	0	0	0	0	0	0	0	0	0	0	0	0	0	0	0	0	0	0	0	0	0	0	0	0	0	0.778046	0.420908	0.883866	0.899831	0.936091	0.897062	0	0	0	0	0	0	0
5332330	T	C	SNP	intergenic	spo0F/ywjG	intergenic (-96/-106)	Sporulation initiation phosphotransferase F/Uncharacterized protein YwjG	BTB_RS27235/BTB_RS27240	0	0	0	0	0	0	0	0	0	0	0	0	0	0	0.1292	0	0	0	0	0	0	0	0	0	0	0	0	0	0	0	0	0	0	0	0	0	0	0	0	0	0
5491359	GCTT	---	DEL	---	spo0J	coding (480-483/852 nt)	Stage 0 sporulation protein J	BTB_RS27960	0	0	0	0	0	0	0	0	0	0	0	0	0	0	0	0	0	0	0	0	0	0	0	0	0.0502901	0	0	0	0	0	0	0	0	0	0	0	0	0	0	0	0
	BTB_RS03045
	基因组起始 607097
	基因组结束 608797
	序列长度 1701
	氨基酸长度566

## Sheet: Bth_root
Final mutation set of Bth_root. The table shows final mutation set of all sequenced populations. Type of mutations: SNP, single nucleotide polymorphism, DEL, deletion, INS, insertion, MOB, mobile element insertion.
Position	Ref_seq	Mut_seq	Type	SNP type	Gene	Mutation	Function	Locus_tag	Bt401_ancestor	Bth_root_A1	Bth_root_A2	Bth_root_A3	Bth_root_A4	Bth_root_A5	Bth_root_A6	Bth_root_A7	Bt401_ancestor	Bth_root_C1	Bth_root_C2	Bth_root_C3	Bth_root_C4	Bth_root_C6	Bth_root_C7	Bt401_ancestor	Bth_root_D1	Bth_root_D2	Bth_root_D3	Bth_root_D4	Bth_root_D5	Bth_root_D6	Bth_root_D7	Bt401_ancestor	Bth_root_E1	Bth_root_E2	Bth_root_E3	Bth_root_E4	Bth_root_E5	Bth_root_E6	Bth_root_E7	Bt401_ancestor	Bth_root_F1	Bth_root_F2	Bth_root_F3	Bth_root_F4	Bth_root_F5	Bth_root_F6	Bth_root_F7
121177	C	T	SNP	nonsynonymous	rplGB	T57I (ACA>ATA)	Ribosome-associated protein L7Ae-like	BTB_RS00630	0	0	0	0	0	0	0	0	0	0	0	0	0	0	0	0	0	0	0	0	0	0	0	0	0	0	0.304632	0.915945	1	1	1	0	0	0	0	0	0	0.829479	0.891785
128240	G	T	SNP	nonsynonymous	rplB	K5N (AAG>AAT)	50S ribosomal protein L2	BTB_RS00675	0	0	0	0	0	0	0	0	0	0	0	0	0	0	0	0	0	0	0	0.068821	0	0	0	0	0	0	0	0	0	0	0	0	0	0	0	0	0	0	0
128508	A	C	SNP	nonsynonymous	rplB	N95H (AAC>CAC)	50S ribosomal protein L2	BTB_RS00675	0	0	0	0	0	0	0	0	0	0	0	0	0	0	0	0	0	0.0961542	1	0.616026	0	0	0	0	0	0	0	0	0	0	0	0	0	0	0	0	0	0	0
168050	G	C	INS	0	BTB_RS00970/BTB_RS00975	intergenic (+23/+50)	0/0	BTB_RS00970/BTB_RS00975	0	0	0	0	0	0	0	0	0	0	0	0	0	0	0	0	0	0	0	0	0	0	0	0	0	0	0	0	0	0	0	0	0	0	0	0	0.213286	0	0
181636	C	T	SNP	intergenic	BTB_RS01040/BTB_RS01045	intergenic (-11/-264)	0/0	BTB_RS01040/BTB_RS01045	0	0	0	0	0	0	0	0	0	0	0	0	0	0	0	0	0	0	0	0	0	0	0	0	0	0	0	0	0	0	0	0	0	0	0	0	0	0	0.121786
222245	G	A	SNP	intergenic	yxeH/BTB_RS01245	intergenic (-432/-10)	Putative phosphatase YxeH/0	BTB_RS01240/BTB_RS01245	0	0.0569301	0	0	0.0721884	0	0.0762696	0	0	0	0	0	0	0	0	0	0	0.0576601	0.0696774	0	0.0644426	0	0	0	0	0	0.0722356	0	0	0	0	0	0	0	0	0	0.0616531	0	0
222248	A	G	SNP	intergenic	yxeH/BTB_RS01245	intergenic (-435/-7)	Putative phosphatase YxeH/0	BTB_RS01240/BTB_RS01245	0	0.0580034	0	0	0.0707712	0	0.0797415	0	0	0	0	0	0	0	0	0	0	0.0504746	0.0663552	0	0.0640593	0	0	0	0	0	0.0689454	0.0509167	0	0	0	0	0	0	0	0	0.0605974	0	0
222251	T	A	SNP	intergenic	yxeH/BTB_RS01245	intergenic (-438/-4)	Putative phosphatase YxeH/0	BTB_RS01240/BTB_RS01245	0	0.0569563	0	0	0.0685663	0	0.0773664	0	0	0	0	0	0	0	0	0	0	0	0.0659113	0	0.0640054	0	0	0	0	0	0.0678115	0.0516205	0	0	0	0	0	0	0	0	0.0605998	0	0
295568	G	C	SNP	nonsynonymous	BTB_RS01625	P122A (CCT>GCT)	0	BTB_RS01625	0	0	0	0	0	0	0	0	0	0	0	0	0	1	1	0	0	0	0	0	0	0	0	0	0	0	0	0	0	0	0	0	0	0	0	0	0	0	0
295741	T	0	DEL	0	BTB_RS01625	coding (191/777 nt)	0	BTB_RS01625	0	0	0	0	0	0	0	0	0	0	0.227901	0.0621672	0	0	0	0	0	0	0	0	0	0	0	0	0	0	0	0	0	0	0	0	0	0	0	0	0	0	0
295742	C	0	DEL	0	BTB_RS01625	coding (190/777 nt)	0	BTB_RS01625	0	0	0	0	0	0	0	0	0	0	0.226851	0.0615373	0	0	0	0	0	0	0	0	0	0	0	0	0	0	0	0	0	0	0	0	0	0	0	0	0	0	0
317570	G	T	SNP	nonsynonymous	purL	G605C (GGT>TGT)	Phosphoribosylformylglycinamidine synthase subunit PurL	BTB_RS01705	0	0	0	0	0	0	0	0	0	0	0	0	0	0	0	0	0	0	0	0	0	0	0	0	0	0	0.101955	0	0	0	0	0	0	0	0	0	0	0	0
317573	C	A	SNP	nonsynonymous	purL	Q606K (CAA>AAA)	Phosphoribosylformylglycinamidine synthase subunit PurL	BTB_RS01705	0	0	0	0	0	0	0	0	0	0	0	0	0	0	0	0	0	0	0	0	0	0	0	0	0	0	0.100768	0	0	0	0	0	0	0	0	0	0	0	0
317575	A	T	SNP	nonsynonymous	purL	Q606H (CAA>CAT)	Phosphoribosylformylglycinamidine synthase subunit PurL	BTB_RS01705	0	0	0	0	0	0	0	0	0	0	0	0	0	0	0	0	0	0	0	0	0	0	0	0	0	0	0.102091	0	0	0	0	0	0	0	0	0	0	0	0
372612	C	A	SNP	intergenic	BTB_RS01955/ahpF	intergenic (+10/+31)	0/NADH dehydrogenase	BTB_RS01955/BTB_RS01960	0	0	0	0	0	0	0	0	0	0	0	0	0	0	0	0	0.21024	0	0	0	0	0	0	0	0	0	0	0	0	0	0	0	0	0	0	0	0	0	0
372633	G	C	SNP	intergenic	BTB_RS01955/ahpF	intergenic (+31/+10)	0/NADH dehydrogenase	BTB_RS01955/BTB_RS01960	0	0	0	0	0	0	0	0	0	0	0	0	0	0	0	0	0	0	0	0	0	0	0	0	0	0	0	0	0	0	0	0	0	0	0	0	0	0.135862	0
375757	C	A	SNP	nonsynonymous	mtnK	T140N (ACT>AAT)	Methylthioribose kinase	BTB_RS01970	0	0	0	0	0	0	0	0	0	0	0	0.0627298	0.133325	0	0	0	0	0	0	0	0	0	0	0	0	0	0	0	0	0	0	0	0	0	0	0	0	0	0
376903	C	A	SNP	nonsynonymous	drdI	A109E (GCG>GAG)	5-deoxyribose 1-phosphate isomerase	BTB_RS01975	0	0	0	0	0	0	0	0	0	0	0	0.0830083	0	0	0	0	0	0	0	0	0	0	0	0	0	0	0	0	0	0	0	0	0	0	0	0	0	0	0
466099	C	0	DEL	0	BTB_RS02355/ybfM	intergenic (-8/-480)	0/Uncharacterized membrane protein YbfM	BTB_RS02355/BTB_RS02360	0	0	0	0	0	0	0	0	0	0	0	0	0	0	0	0	0	0	0	0	0	0	0	0	0	0	0	1	1	1	1	0	0	0	0	0	0	1	1
493064	AGA	I2(+) + 3bp	MOB	0	wbpA	coding (1229-1231/1245 nt)	UDP-N-acetyl-D-glucosamine 6-dehydrogenase	BTB_RS02495	0	0	0	0	0	0	0	0	0	0	0	0	0	0	0	0	0	0	0	0	0	0	0	0	0	0	0	0	0	0	0	0	0	0	0	0	0.0858896	0	0
508029	G	A	SNP	nonsynonymous	mutY	A242T (GCA>ACA)	Adenine DNA glycosylase	BTB_RS02575	0	0	0	0	0	0	0	0	0	0	0	0	0	0	0	0	0	0	0	0	0	0	0	0	0	0	0	0	0	0	0	0	0	0.275827	0	0	0	0	0
524134	GTGACATTCCA	I1(+) + 11bp	MOB	0	BTB_RS02650	coding (23-33/420 nt)	0	BTB_RS02650	0	0	0	0	0	0	0	0	0	0	1	1	1	1	1	0	0	0	0	0	0	0	0	0	0	0	0	0	0	0	0	0	0	0	0	0	0	0	0
576819	T	A	SNP	nonsynonymous	lpl9	S277R (AGT>AGA)	Probable methyl-accepting chemotaxis protein BT9727_0469	BTB_RS02930	0	0	0	0	0	0	0	0	0	0	0	0	0	0	0	0	0	0	0	0	0.470576	0.205384	0.269731	0	0	0	0	0	0	0	0	0	0	0	0	0	0	0	0
578809	G	T	SNP	nonsense	malK	E254* (GAA>TAA)	Sensor histidine kinase MalK	BTB_RS02935	0	0	0	0	0	0	0	0	0	0	0	0	0	0	0	0	0	0	0	0	0	0	0	0	0	0	0.638584	0.0674996	0	0	0	0	0	0	0	0	0	0	0
600132	G	0	DEL	0	mtrA	coding (973/1416 nt)	Methylthioribose transporter	BTB_RS03020	0	0	0	0	0	0	0	0	0	0	0	0	0	0	0	0	0	0	0	0	0	0	0	0	0	0	0	0	0	0	0	0	0	0	0.882076	0	0	0.174156	0.0949707
600648	A	ACAT	INS	0	mtrA/ziaR	intergenic (+73/-244)	Methylthioribose transporter/Transcriptional repressor SmtB homolog	BTB_RS03020/BTB_RS03025	0	0	0	0	0	0	0	0	0	0	0	0	0	0	0	0	0	0	0	0	0	0	0	0	0	0	0	0	0	0	0	0	0	0.056612	0	0	0	0	0
606168	G	C	SNP	nonsynonymous	nprR	A215P (GCA>CCA)	tetratricopeptide repeat protein	BTB_RS03040	0	0	0	0	0	0	0	0	0	0	0	0	0	0	0	0	0	0	0	0	0	0	0	0	0	0	0	0	0	0	0	0	0	0	0	0	0.158691	0	0
607116	CGTTAG	0	DEL	0	npr	coding (20-25/1701 nt)	Bacillolysin	BTB_RS03045	0	0	0	0	0	0	0	0	0	0	0	0	0	0	0	0	0	0	0	0	0	0	0	0	0	0	0	0	0	0	0	0	0	0	0	1	0.794887	0	0
675498	C	A	SNP	nonsynonymous	oppD	R132L (CGC>CTC)	Oligopeptide transport ATP-binding protein OppD	BTB_RS03355	0	0	0	0	0	0	0	0	0	0	0	0	0	0	0	0	0	0	0.92757	0.57247	0	0	0	0	0	0	0	0	0	0	0	0	0	0	0	0	0	0	0
684459	C	T	SNP	nonsynonymous	rbsC	A220V (GCA>GTA)	Ribose import permease protein RbsC	BTB_RS03395	0	1	1	1	1	1	1	1	0	0	0	0	0	0	0	0	0.0717516	0	0	0	0	0	0	0	1	1	1	1	1	1	1	0	1	1	1	1	1	1	1
685819	C	T	SNP	synonymous	tal1	G36G (GGC>GGT)	Probable transaldolase 1	BTB_RS03405	0	0	0	0	0	0	0	0	0	0	0	0.0643291	0	0	0	0	0	0	0	0	0	0	0	0	0	0	0	0	0	0	0	0	0	0	0	0	0	0	0
695659	T	G	SNP	nonsynonymous	resD	I114L (ATT>CTT)	Resolvase	BTB_RS03440	0	0	0	0	0	0	0	0	0	0	0	0	0	0	0	0	0	0	0	0.0502048	0	0	0	0	0	0	0	0	0	0	0	0	0	0	0	0	0	0	0
717536	C	A	SNP	nonsynonymous	BTB_RS03605	T523N (ACC>AAC)	0	BTB_RS03605	0	0	0	0	0	0	0	0	0	0	0	0	0	0	0	0	0.930922	1	1	1	1	1	1	0	0	0	0	0	0	0	0	0	0	0	0	0	0	0	0
734071	A	G	SNP	synonymous	ftsK	E262E (GAA>GAG)	DNA translocase FtsK	BTB_RS03695	0	0	0	0	0	0	0	0	0	0	0	0	0	0	0	0	0	0	0	0	0	0	0.551157	0	0	0	0	0	0	0	0	0	0	0	0	0	0	0	0
755880	C	T	SNP	nonsynonymous	pbuO	T104M (ACG>ATG)	Guanine/hypoxanthine permease PbuO	BTB_RS03795	0	0	0	0	0	0	0	0	0	0	0	0	0	0	0	0	0	0	0	0	0	0	0	0	0	0	0	0	0	0	0	0	0.273465	0.234465	0	0	0	0	0
761827	G	T	SNP	synonymous	qoxB	G529G (GGC>GGA)	Quinol oxidase subunit 1	BTB_RS03835	0	0	1	1	1	1	1	1	0	0	0	0	0	0	0	0	0.0684614	0	0	0	0	0	0	0	1	1	1	1	1	1	1	0	1	1	1	1	1	1	1
789979	C	A	SNP	noncoding	BTB_RS03990	noncoding (82/93 nt)	0	BTB_RS03990	0	0	0	0	0	0	0	0	0	0	0	0	0	0	0	0	0.218315	0	0	0	0	0	0	0	0	0	0	0	0	0	0	0	0	0	0	0	0	0	0
791913	C	A	SNP	nonsynonymous	BTB_RS04045	T82N (ACT>AAT)	0	BTB_RS04045	0	0	0	0	0	0	0	0	0	0	0	0	0	0	0	0	0	0	0	0	0	0	0	0	0	0	0.0865412	0.838024	1	1	1	0	0	0	0	0	0	0.889438	0.920457
819544	A	G	SNP	pseudogene	sacP	pseudogene (1202/1376 nt)	PTS system sucrose-specific EIIBC component	BTB_RS04200	0	0	0	0	0	0	0	0	0	0	0	0	0	0	0	0	0	0	0	0	0	0.0922155	0	0	0	0	0	0	0	0	0	0	0	0	0	0	0	0	0
854772	G	T	SNP	intergenic	yocH/yknZ	intergenic (-102/+356)	Cell wall-binding protein YocH/Uncharacterized ABC transporter permease YknZ	BTB_RS04390/BTB_RS04395	0	0	0	0	0	0	0	0	0	0	0	0	0	0	0	0	0	0	0	0	0	0	0	0	0	0	0	0	0	0	0	0	0	0	0	0	0	0.199932	0.0722442
889013	G	T	SNP	nonsense	kefF	E83* (GAA>TAA)	Glutathione-regulated potassium-efflux system ancillary protein KefF	BTB_RS04605	0	0	0	0	0	0	0	0	0	0	0	0	0	0	0.675985	0	0	0	0	0	0	0	0	0	0	0	0	0	0	0	0	0	0	0	0	0	0	0	0
929042	G	T	SNP	nonsynonymous	hemZ	G126V (GGT>GTT)	Oxygen-independent coproporphyrinogen-III oxidase-like protein HemZ	BTB_RS04765	0	0	0	0	0	0	0	0	0	0	0	0	0	0	0	0	0.949502	1	1	1	1	1	1	0	0	0	0	0	0	0	0	0	0	0	0	0	0	0	0
940782	T	C	SNP	nonsynonymous	BTB_RS04805	E293G (GAA>GGA)	0	BTB_RS04805	0	0	0	0	0	0	0	0	0	0	0	0	0	0	0	0	0	0	0	0	0	0	0	0	0	0	0	0	0	0	0	0	0	0	0	0	0	0	0.65162
962817	C	A	SNP	intergenic	BTB_RS04920/kgtP	intergenic (+151/+1561)	0/Alpha-ketoglutarate permease	BTB_RS04920/BTB_RS04925	0	0	0	0	0	0	0	0	0	0	0	0	0	0	0.0685997	0	0	0	0	0	0	0	0	0	0	0	0	0	0	0	0.0614033	0	0	0	0	0	0	0	0
962839	G	A	SNP	intergenic	BTB_RS04920/kgtP	intergenic (+173/+1539)	0/Alpha-ketoglutarate permease	BTB_RS04920/BTB_RS04925	0	0	0	0	0	0	0	0	0	0	0	0	0	0	0	0	0	0	0	0	0	0	0	0	0	0	0	0	0	0	0	0	0.0665388	0	0	0	0	0	0
968471	G	T	SNP	nonsynonymous	yflP	G88C (GGC>TGC)	UPF0065 protein YflP	BTB_RS04940	0	0	0	0	0	0	0	0	0	0	0	0	0	0	0	0	0	0	0	0	0	0	0	0	0	0	0	0.0662088	0	0	0	0	0	0	0	0	0	0	0
969755	G	T	SNP	nonsynonymous	mutT	A118S (GCG>TCG)	8-oxo-dGTP diphosphatase	BTB_RS04945	0	0	0	0	0	0	0	0	0	0	0	0	0	0	0	0	0	0.0590591	0	0	0	0	0	0	0	0	0	0	0	0	0	0	0	0	0	0	0	0	0
1029541	G	A	SNP	nonsense	gacS	Q115* (CAG>TAG)	Sensor protein GacS	BTB_RS05240	0	0	0	0	0	0	0	0	0	0	0	0	0.137308	1	1	0	0	0	0	0	0	0	0	0	0	0	0	0	0	0	0	0	0	0	0	0	0	0	0
1062586	G	T	SNP	nonsynonymous	glpD	A171S (GCG>TCG)	Aerobic glycerol-3-phosphate dehydrogenase	BTB_RS05410	0	0	0	0	0	0	0	0	0	0	0	0	0	0	0	0	0	0	0	0	0	0	0	0	0	0	0	0	0	0	0	0	0	0.236057	0	0	0	0	0
1088953	G	T	SNP	nonsynonymous	BTB_RS05570	*179Y (TAG>TAT)	0	BTB_RS05570	0	0	0	0	0	0	0	0	0	0	0	0	0	0	0	0	0	0	0	0	0	0	0	0	0	0	0	0	0	0	0	0	0	0	0.103993	0	0	0	0
1103705	G	T	SNP	nonsynonymous	pbpF	G657V (GGA>GTA)	Penicillin-binding protein 1F	BTB_RS05610	0	0	0	0	0	0	0	0	0	0	0	0	0	0	0	0	0.93061	1	1	1	1	1	1	0	0	0	0	0	0	0	0	0	0	0	0	0	0	0	0
1122369	G	T	SNP	nonsynonymous	yhfI	V6F (GTC>TTC)	Probable metallo-hydrolase YhfI	BTB_RS05700	0	0	0	0.10093	0	0	0	0	0	0	0	0	0	0	0	0	0	0	0	0	0	0	0	0	0	0	0	0	0	0	0	0	0	0	0	0	0	0	0
1139395	G	C	SNP	intergenic	BTB_RS34745/yvrG	intergenic (+399/+20)	0/Sensor histidine kinase YvrG	BTB_RS34745/BTB_RS05780	0	0	0	0	0	0	0	0	0	0	0	0	0	0.0693455	0	0	0	0	0	0	0	0	0	0	0	0	0	0	0	0	0	0	0	0	0	0	0	0	0
1153863	C	A	SNP	intergenic	BTB_RS05840/cspA	intergenic (-234/-50)	0/Major cold shock protein CspA	BTB_RS05840/BTB_RS05845	0	0	0	0	0	0	0	0	0	0	0	0	0	1	1	0	0	0	0	0	0	0	0	0	0	0	0	0	0	0	0	0	0	0	0	0	0	0	0
1160473	G	T	SNP	nonsynonymous	addB	R951L (CGT>CTT)	ATP-dependent helicase/deoxyribonuclease subunit B	BTB_RS05875	0	0	0	0	0	0	0	0	0	0	0	0	0	0	0	0	0	0	0	0	0	0	0	0	0	0	0	0	0	0	0	0	0	0	0.881855	0	0	0.165237	0.101848
1215075	C	A	SNP	nonsynonymous	yjbG	A538E (GCG>GAG)	Oligoendopeptidase F homolog	BTB_RS06140	0	0	0	0	0	0	0	0	0	0	0	0.160651	0	0	0	0	0	0	0	0	0	0	0	0	0	0	0	0	0	0	0	0	0	0	0	0	0	0	0
1220269	C	A	SNP	nonsynonymous	yjbO	H131Q (CAC>CAA)	Uncharacterized RNA pseudouridine synthase YjbO	BTB_RS06175	0	0	0	0	0	0	0	0	0	0	0	0	0	0	0	0	0	0	0	0.0501647	0	0	0	0	0	0	0	0	0	0	0	0	0	0	0	0	0	0	0
1230277	C	T	SNP	nonsynonymous	BTB_RS06220	L207F (CTT>TTT)	0	BTB_RS06220	0	0	0	0	0	0	0	0	0	0	0	0	0	0	0	0	0	0	0	0	0	0.675046	0	0	0	0	0	0	0	0	0	0	0	0	0	0	0	0	0
1264958	C	T	SNP	nonsynonymous	mcbC	G197D (GGC>GAC)	Microcin B17-processing protein McbC	BTB_RS06420	0	0	0	0	0	0	0	0	0	0	0	0	0	0	0	0	0	0	0	0.0626736	0	0	0	0	0	0	0	0	0	0	0	0	0	0	0	0	0	0	0
1291006	T	C	SNP	synonymous	ywdH	T186T (ACT>ACC)	Putative aldehyde dehydrogenase YwdH	BTB_RS06555	0	0	0	0	0	0	0	0	0	0	0	0	0	0	0	0	1	1	1	1	1	1	1	0	0	0	0	0	0	0	0	0	0	0	0	0	0	0	0
1299930	C	A	SNP	nonsynonymous	yhcT	A174E (GCG>GAG)	Uncharacterized RNA pseudouridine synthase YhcT	BTB_RS06595	0	0	0	0	0	0	0	0	0	0	0	0	0	0	0	0	0	0.765992	1	1	1	1	1	0	0	0	0	0	0	0	0	0	0	0	0	0	0	0	0
1312199	C	A	SNP	nonsynonymous	lutB	T247K (ACA>AAA)	Lactate utilization protein B	BTB_RS06650	0	0	0	0	0	0	0	0	0	0	0	0.685602	0.536805	0	0	0	0	0	0	0	0	0	0	0	0	0	0	0	0	0	0	0	0	0	0	0	0	0	0
1387685	C	T	SNP	nonsynonymous	ilvB	T111M (ACG>ATG)	Acetolactate synthase large subunit	BTB_RS07105	0	1	0	0	0	0	0	0	0	0	0	0	0	0	0	0	0	0	0	0	0	0	0	0	0	0	0	0	0	0	0	0	0	0	0	0	0	0	0
1391465	G	T	SNP	synonymous	leuA	A289A (GCG>GCT)	2-isopropylmalate synthase	BTB_RS07120	0	0	0	0	0	0	0	0	0	0	0	0	0	0	0	0	0	0	0	0	0.0860109	0.650313	0	0	0	0	0	0	0	0	0	0	0	0	0	0	0	0	0
1398119	G	T	SNP	nonsynonymous	hisD	V237L (GTA>TTA)	Histidinol dehydrogenase	BTB_RS07150	0	0	0	0	0	0	0	0	0	1	1	1	1	1	1	0	0	0	0	0	0	0	0	0	0	0	0	0	0	0	0	0	0	0	0	0	0	0	0
1413262	G	A	SNP	synonymous	nirA	V161V (GTG>GTA)	Ferredoxin--nitrite reductase	BTB_RS07240	0	0	0	0	0	0	0	0	0	0	0	0	0	0.402284	0.668736	0	0	0	0	0	0	0	0	0	0	0	0	0	0	0	0	0	0	0	0	0	0	0	0
1461928	T	0	DEL	0	resC	coding (926/1158 nt)	Cytochrome c biogenesis protein ResC	BTB_RS07485	0	0	0	0	0	0	0	0	0	0	0	0	0	0	0	0	0	0	0	0	0	1	0	0	0	0	0	0	0	0	0	0	0	0	0	0	0	0	0
1475665	A	G	SNP	nonsynonymous	gudB	K99R (AAA>AGA)	Cryptic catabolic NAD-specific glutamate dehydrogenase GudB	BTB_RS07560	0	0	0	0	0	0	0	0	0	0	0	0	0	0	0	0	0	0	0	0	0	0	0	0	0	0	0	0	0	0	0	0	0	0	0	0	0	0.136268	0.0974126
1481251	G	T	INS	0	cmk/rps1b	intergenic (+106/-229)	Cytidylate kinase/30S ribosomal protein S1 homolog	BTB_RS07590/BTB_RS07595	0	0	0	0	0	0	0	0	0	0	0	0	0.141932	0	0	0	0	0	0	0	0	0	0	0	0	0	0	0	0	0	0	0	0	0	0	0	0	0	0
1503232	T	0	DEL	0	qcrA	coding (292/513 nt)	Menaquinol-cytochrome c reductase iron-sulfur subunit	BTB_RS07715	0	0	0	0	0	0	0	0	0	0	0	0.146192	0.144378	0	0	0	0	0	0	0	0	0	0	0	0	0	0	0	0	0	0	0	0	0	0	0	0	0	0
1515918	T	0	DEL	0	BTB_RS07795	coding (111/390 nt)	0	BTB_RS07795	0	0	0	0	0	0	0	0	0	0	0	0	0.150252	0	0	0	0	0	0	0	0	0	0	0	0	0	0	0	0	0	0	0	0	0	0	0	0	0	0
1526373	C	A	SNP	nonsynonymous	ponA	A708S (GCA>TCA)	Penicillin-binding protein 1A/1B	BTB_RS07850	0	0	0	0	0	0	0	0	0	0	0	0	0	0	0	0	0	0	0	0	0	0	0	0	0	0	0	0	0	0	0	0	0	0	0	0.0684223	0	0	0
1526989	T	A	SNP	synonymous	ponA	A502A (GCA>GCT)	Penicillin-binding protein 1A/1B	BTB_RS07850	0	0	0	0	0	0	0	0	0	0	0	0.0837841	0	0	0	0	0	0	0	0	0	0	0	0	0	0	0	0	0	0	0	0	0	0	0	0	0	0	0
1531578	A	G	SNP	intergenic	BTB_RS07875/BTB_RS07880	intergenic (-49/-129)	0/0	BTB_RS07875/BTB_RS07880	0	0	0	0	0	0	0	0	0	0	0	0	0.0649657	1	1	0	0	0	0	0	0	0	0	0	0	0	0	0	0	0	0	0	0	0	0	0	0	0	0
1632538	C	A	SNP	nonsynonymous	flgE	T83K (ACA>AAA)	Flagellar hook protein FlgE	BTB_RS08370	0	0	0	0	0	0	0	0	0	0	0	0	0	0	0	0	0	0	0	0	0	0	0	0	0	0	0	0.0949473	0	0	0	0	0	0	0	0	0	0	0
1637259	T	G	SNP	nonsynonymous	mogR	F264C (TTC>TGC)	Motility gene repressor MogR	BTB_RS08390	0	0	0	0	0	0	0	0	0	0	0	0	0	0	0	0	0	0	0	0.211701	0.38763	0.179016	0.75327	0	0	0	0	0	0	0	0	0	0	0	0	0	0	0	0
1644708	G	T	SNP	nonsynonymous	flhB	A40S (GCA>TCA)	Flagellar biosynthetic protein FlhB	BTB_RS08445	0	0	0	0	0	0	0	0	0	0	0	0	0	0	0	0	0	0	0	0	0	0	0	0	0	0	0	0	0	0	0	0	0	0	0	0.428021	0	0	0
1652209	A	G	SNP	nonsynonymous	BTB_RS08475	E3G (GAA>GGA)	0	BTB_RS08475	0	0	0	0	0	0	0	0	0	0	0	0	0	0	0	0	0	0	0	0.0540438	0	0	0	0	0	0	0	0	0	0	0	0	0	0	0	0	0	0	0
1710019	C	A	SNP	nonsynonymous	BTB_RS08785	K140N (AAG>AAT)	0	BTB_RS08785	0	0	0	0	0	0	0	0	0	0	0	0	0	0	0	0	0	0	0	0	0	0	0	0	0	0	0	0	0	0	0	0	0	0	0	0.421905	0	0	0
1715286	C	A	SNP	nonsense	BTB_RS08815	Y40* (TAC>TAA)	0	BTB_RS08815	0	0	0	0	0	0	0	0	0	0	0	0	0	0	0	0	0	0	0	0	0	0	0	0	0	0	0.498835	0	0	0	0	0	0	0	0	0	0	0	0
1729409	C	T	SNP	intergenic	BTB_RS08860/asnA	intergenic (-232/-504)	0/Aspartate--ammonia ligase	BTB_RS08860/BTB_RS08870	0	0	0	0	0	0	0	0	0	0	0	0	0	0	0	0	0.0509305	0	0	0	0	0	0	0	0	0	0	0	0	0	0	0	0	0	0	0	0	0	0
1763440	G	C	INS	0	ilvC2	coding (370/1008 nt)	Ketol-acid reductoisomerase (NADP(+)) 2	BTB_RS09030	0	0	0	0	1	1	1	1	0	0	0	0	0	0	0	0	0	0	0	0	0	0	0	0	0	0	0	0	0	0	0	0	0	0	0	0	0	0	0
1766442	C	G	SNP	nonsynonymous	ilvA	P205A (CCT>GCT)	L-threonine dehydratase biosynthetic IlvA	BTB_RS09040	0	0	0	0	0	0	0	0	0	0	0	0.100988	0	0	0	0	0	0	0	0	0	0	0	0	0	0	0	0	0	0	0	0	0	0	0	0	0	0	0
1806492	G	GATA	INS	0	phnO	coding (419/624 nt)	Aminoalkylphosphonate N-acetyltransferase	BTB_RS09210	0	0	0	0	0	0	0	0	0	0	0	0	0	0	0	0	0	0	0	0	0	0	0	0	0	0	0	0.819354	1	1	1	0	0	0	0	0	0	0.826874	0.863864
1822945	G	A	SNP	nonsynonymous	mmcO	V22M (GTG>ATG)	Multicopper oxidase MmcO	BTB_RS09300	0	0	1	1	1	1	1	1	0	0	0	0	0	0	0	0	0.0701394	0	0	0	0	0	0	0	1	1	1	1	1	1	1	0	1	1	1	1	1	1	1
1844016	C	A	SNP	nonsynonymous	BTB_RS09400	N99K (AAC>AAA)	0	BTB_RS09400	0	0	0	0.110364	0	0	0	0	0	0	0	0	0	0	0	0	0	0	0	0	0	0	0	0	0	0	0	0	0	0	0	0	0	0	0	0	0	0	0
1898074	A	G	SNP	intergenic	BTB_RS09725/BTB_RS34435	intergenic (-89/-68)	0/0	BTB_RS09725/BTB_RS34435	0	0	0	0	0	0	0	0	0	0	0	0	0	0	0	0	0	0	0	0.0673733	0	0	0	0	0	0	0	0	0	0	0	0	0	0	0	0	0	0	0
1903326	G	T	SNP	pseudogene	BTB_RS09775	pseudogene (448/630 nt)	0	BTB_RS09775	0	0	0	0	0	0	0	0	0	0	0	0.0822344	0	0	0	0	0	0	0	0	0	0	0	0	0	0	0	0	0	0	0	0	0	0	0	0	0	0	0
1907688	T	A	SNP	synonymous	ydbI	I153I (ATT>ATA)	Putative transport protein YdbI	BTB_RS09795	0	0	0	0	0	0	0	0	0	0	0	0	0	0	0	0	0	0	0	0	0	0	0	0	0	0	0.681834	0.0932941	0	0	0	0	0	0	0	0	0	0	0
1915321	GGGCCAAACCC	I1(-) + 11bp	MOB	0	braD	coding (337-347/861 nt)	High-affinity branched-chain amino acid transport system permease protein BraD	BTB_RS09830	0	0	0	0	0	0	0	0	0	0	0	0	0	0	0	0	0	0	0	0	0	0	0	0	0	0	0	0	0	0	0	0	0	0	0	0	0	0.1875	0.10473
1971972	C	A	SNP	nonsynonymous	asbF	T7N (ACC>AAC)	3-dehydroshikimate dehydratase	BTB_RS10105	0	0	0	0	0	0	0	0	0	0	0	0	0.157335	0	0	0	0	0	0	0	0	0	0	0	0	0	0	0	0	0	0	0	0	0	0	0	0	0	0
1972830	T	0	DEL	0	asbF/SASP-C5	intergenic (+35/-90)	3-dehydroshikimate dehydratase/Small, acid-soluble spore protein C5	BTB_RS10105/BTB_RS10110	0	0	0	0	0	0	1	1	0	0	0	0	0	0	0	0	0	0	0	0	0	0	0	0	0	0	0	0	0	0	0	0	0	0	0	0	0	0	0
1984195	G	A	SNP	synonymous	yxdM	K553K (AAG>AAA)	ABC transporter permease protein YxdM	BTB_RS10170	0	0	0	0	0	0	0	0	0	0	0	0	0	0	0	0	0	0	0	0	0	0	0	0	0	0	0	0	0.118006	0	0	0	0	0	0	0	0	0	0
2003352	A	G	SNP	synonymous	yjiA	T59T (ACA>ACG)	P-loop guanosine triphosphatase YjiA	BTB_RS10280	0	0	0	0	0	0	0	0	0	0	0	0	0	0	0	0	0	0.0580111	0	0	0	0	0	0	0	0	0	0	0	0	0	0	0	0	0	0	0	0	0
2009196	C	A	SNP	nonsynonymous	BTB_RS10310	T176K (ACA>AAA)	0	BTB_RS10310	0	0	0	0	0	0	0	0	0	0	0	0	0	0	0	0	0	0	0	0	0	0	0	0	0	0	0	0	0	0	0	0	0	0.275843	0	0	0	0	0
2031705	G	T	SNP	nonsense	braB	G382* (GGA>TGA)	Branched-chain amino acid transport system carrier protein BraB	BTB_RS10430	0	0	0	0.895109	0	0	0	0	0	0	0	0	0	0	0	0	0	0	0	0	0	0	0	0	0	0	0	0	0	0	0	0	0	0	0	0	0	0	0
2068013	G	T	INS	0	BTB_RS10665	coding (49/528 nt)	0	BTB_RS10665	0	0	0	0	0	0	0	0	0	0	0	0	0	0	0	0	0	0	0	0	0	0	0	0	0	0	0	0	0	0	0	0	0	0	0	0	0	0	0.63514
2068013	G	C	INS	0	BTB_RS10665	coding (49/528 nt)	0	BTB_RS10665	0	0	0	0	0	0	0	0	0	0	0	0	0	0	0	0	0	0	0	0	0	0	0	0	0	0	0	0	0	0	0	0	0	0	0	0	0	0	0.635137
2096704	C	T	SNP	pseudogene	BTB_RS10800	pseudogene (13/423 nt)	0	BTB_RS10800	0	0	0	0	0	0	0	0	0	0	0	0	0	0	0	0	0	0	0	0	0	0	0	0	0	0.108806	0	0	0	0	0	0	0	0	0	0	0	0	0
2100279	G	T	SNP	intergenic	nasE/nasD	intergenic (-5/+11)	Assimilatory nitrite reductase [NAD(P)H] small subunit/Nitrite reductase [NAD(P)H]	BTB_RS10820/BTB_RS10825	0	0	0.0728722	0	0	0	0	0	0	0	0	0	0	0	0	0	0	0	0	0	0	0	0	0	0	0	0	0	0	0	0	0	0	0.161624	0	1	1	0	0
2102408	A	T	SNP	nonsynonymous	nasD	N96K (AAT>AAA)	Nitrite reductase [NAD(P)H]	BTB_RS10825	0	0	0	0	0	0	0	0	0	0	0	0	0.197773	0	0	0	0	0	0	0	0	0	0	0	0	0	0	0	0	0	0	0	0	0	0	0	0	0	0
2106987	G	T	SNP	nonsynonymous	BTB_RS10855	W48C (TGG>TGT)	0	BTB_RS10855	0	0	0	0	0	0	0	0	0	0	0	0	0	0	0	0	0	0	0	0	0	0	0	0	0	0	0	0	0	0	0	0	0	0	0	1	1	0	0
2148639	C	A	SNP	nonsynonymous	BTB_RS11010	Q750K (CAA>AAA)	0	BTB_RS11010	0	0	0	0	0	0	0	0	0	0	0	0	0	0	0	0	0	0	0	0	0	0	0	0	0	0	0	0.0946045	0.938276	1	1	0	0	0	0	0	0	0.831693	1
2165005	G	T	SNP	intergenic	ygfA/yxjC	intergenic (+39/-170)	5'-nucleotidase/Uncharacterized transporter YxjC	BTB_RS11095/BTB_RS11100	0	0	0	0	0	0	0	0	0	0	0	0.0761423	0	0	0	0	0	0	0	0	0	0	0	0	0	0	0	0	0	0	0	0	0	0	0	0	0	0	0
2210566	C	A	SNP	intergenic	BTB_RS33030/gntK	intergenic (-475/-87)	0/Gluconokinase	BTB_RS33030/BTB_RS11345	0	0	0	0	0	0	0	0	0	0	0	0	0	0	0	0	0	0	0	0	0	0	0	0	0	0	0	0	0	0.479748	0	0	0	0	0	0	0	0	0
2235019	C	T	SNP	pseudogene	BTB_RS11445	pseudogene (804/1121 nt)	0	BTB_RS11445	0	1	1	1	1	1	1	1	0	1	1	1	1	1	1	0	1	1	1	1	1	1	1	0	1	1	1	1	1	1	1	0	1	1	1	1	1	1	1
2286968	A	T	INS	0	yhjX	coding (776/1203 nt)	Uncharacterized MFS-type transporter YhjX	BTB_RS11720	0	0	0	0	0	0	0	0	0	0	0	0	0	0	0	0	0	0	0	0	0	0	0	0	0	0	0	0	0	0	0	0	0	0.237408	0	0	0	0	0
2352357	G	T	SNP	nonsynonymous	cynR	P3T (CCA>ACA)	HTH-type transcriptional regulator CynR	BTB_RS12030	0	0	0	0	0	0	0	0	0	0	0	0	0	0	0	0	0	0	0	0	0	0	0	0	0	0	0	0	0	0	0	0	0	0.324383	0	0	0	0	0
2353362	T	0	DEL	0	yflK/BTB_RS12040	intergenic (+150/-109)	Uncharacterized protein YflK/0	BTB_RS12035/BTB_RS12040	0	0	0	0	0	0	0	0	0	1	1	1	1	1	1	0	0	0	0	0	0	0	0	0	0	0	0	0	0	0	0	0	0	0	0	0	0	0	0
2366664	C	A	SNP	nonsynonymous	rdmC	D268E (GAC>GAA)	Aclacinomycin methylesterase RdmC	BTB_RS12100	0	0	0.232825	0	0	0	0	0	0	0	0	0	0	0	0	0	0	0	0	0	0	0	0	0	0	0	0	0	0	0	0	0	0	0	0	0	0	0	0
2461274	G	T	SNP	nonsense	lgrE	E36* (GAA>TAA)	Linear gramicidin dehydrogenase LgrE	BTB_RS12470	0	0	0	0	0.775852	0	0	0	0	0	0	0	0	0	0	0	0	0	0	0	0	0	0	0	0	0	0	0	0	0	0	0	0	0	0	0	0	0	0
2489706	T	C	SNP	synonymous	kinE	G685G (GGT>GGC)	Sporulation kinase E	BTB_RS12555	0	0	0	0	0	0	0	0	0	0	0	0	0	0	0	0	0	0.126632	0	0	0	0	0	0	0	0	0	0	0	0	0	0	0	0	0	0	0	0	0
2517098	A	C	SNP	nonsynonymous	pks16	N206H (AAT>CAT)	Uncharacterized metallophosphoesterase aq_1054	BTB_RS12665	0	0	0	0	0	0	0	0	0	0	0	0.625104	0.655883	0	0	0	0	0	0	0	0	0	0	0	0	0	0	0	0	0	0	0	0	0	0	0	0	0	0
2521040	G	A	SNP	intergenic	BTB_RS12690/BTB_RS12695	intergenic (-222/-12)	0/0	BTB_RS12690/BTB_RS12695	0	0	0	0	0	0	0	0	0	0	0	0	0	0	0	0	0	0	0	0	0	0	0	0	0	0	0.4574	0	0	0	0	0	0	0	0	0	0	0	0
2575689	G	T	SNP	intergenic	BTB_RS12925/BTB_RS12930	intergenic (-61/-230)	0/0	BTB_RS12925/BTB_RS12930	0	0	0	0	0	0	0	0	0	0	0	0	0	0	0	0	0	0	0	0	0.0679746	0.698018	0	0	0	0	0	0	0	0	0	0	0	0	0	0	0	0	0
2605628	G	T	SNP	intergenic	BTB_RS13075/BTB_RS13080	intergenic (+48/-264)	0/0	BTB_RS13075/BTB_RS13080	0	0	0	0	0	0	0	0	0	0	0	0	0	0	0	0	0	0	0	0	0	0	0	0	0	0	0	0	0	0	0	0	0	0	0	0	0.684427	0	0
2641489	A	GTTCTC	INS	0	BTB_RS13330	coding (406/2730 nt)	0	BTB_RS13330	0	0	0	0	0	0	0	0	0	0	0.0958621	0	0	0	0	0	0	0	0	0	0	0	0	0	0	0	0	0	0	0	0	0	0	0	0	0	0	0	0
2654311	C	A	SNP	intergenic	BTB_RS13390/BTB_RS13395	intergenic (-12/-198)	0/0	BTB_RS13390/BTB_RS13395	0	0	0	0	0	0	0	0	0	0	0	0	0	0	0	0	0	0	0	0	0	0	0	0	0	0	0	0	0	0.0945196	0	0	0	0	0	0	0	0	0
2665977	G	T	SNP	nonsynonymous	pbpA	M1V (GTG>GTT)	Penicillin-binding protein 2A	BTB_RS13450	0	0	0	0	0	0	0	0	0	0	0	0	0	0	0	0	0	0	0	0	0	0	0	0	0	0	0	0	0	0	0	0	0	0	0	0	0	0.114457	0.112831
2673666	T	G	SNP	nonsynonymous	BTB_RS13480	L27W (TTG>TGG)	0	BTB_RS13480	0	0	1	1	1	1	1	1	0	0	0	0	0	0	0	0	0	0	0	0	0	0	0	0	0	0	0	0	0	0	0	0	0.806081	0.73556	1	1	1	0.225121	0.0553622
2697097	C	0	DEL	0	BTB_RS13605	coding (104/426 nt)	0	BTB_RS13605	0	0	0	0	0	0	0	0	0	0	0	0	0	0	0	0	0	0	0	0	0	0	0	0	0	0	0	0	0	0	0	0	0	0	0.131942	0	0	0	0
2697098	T	0	DEL	0	BTB_RS13605	coding (105/426 nt)	0	BTB_RS13605	0	0	0	0	0	0	0	0	0	0	0	0	0	0	0	0	0	0	0	0	0	0	0	0	0	0	0	0	0	0	0	0	0	0	0.131938	0	0	0	0
2732663	C	A	SNP	intergenic	uppP4/BTB_RS13810	intergenic (-29/-104)	Undecaprenyl-diphosphatase 4/0	BTB_RS13805/BTB_RS13810	0	0	0	0	0	0	0	0	0	0.451526	0	0	0	0	0	0	0	0	0	0	0	0	0	0	0	0	0	0	0	0	0	0	0	0	0	0	0	0	0
2796125	G	A	SNP	nonsynonymous	fadR	E107K (GAA>AAA)	Fatty acid metabolism regulator protein	BTB_RS14100	0	0	0	0	0	0	0	0	0	0	0	0	0	0	0	0	0	0	0	0	0	0	0	0	0	0	0.142825	0	0	0	0	0	0	0	0	0	0	0	0
2842436	A	C	SNP	nonsynonymous	BTB_RS14385	L138R (CTT>CGT)	0	BTB_RS14385	0	0	0	0	0	0	0	0.547149	0	0	0	0	0	0	0	0	0	0	0	0	0	0	0	0	0	0	0	0	0	0	0	0	0	0	0	0	0	0	0
2866333	C	T	SNP	nonsynonymous	ooxA	A100V (GCA>GTA)	Opine oxidase subunit A	BTB_RS14510	0	0	0	0	0	0	0	0.28241	0	0	0	0	0	0	0	0	0	0	0	0	0	0	0	0	0	0	0	0	0	0	0	0	0	0	0	0	0	0	0
2885746	C	A	SNP	intergenic	pepW/prsA4	intergenic (-40/+282)	Putative Xaa-Pro dipeptidyl-peptidase/Foldase protein PrsA 4	BTB_RS14615/BTB_RS14620	0	0	0	0	0	0	0	0	0	0	0	0	0	0	0	0	0	0	0	0	0	0	0	0	0	0	0	0	0	0	0	0	0	0	1	0	0	0	0
2927790	G	A	SNP	nonsynonymous	BTB_RS14880	C4Y (TGC>TAC)	0	BTB_RS14880	0	0	0	0	0	0	0	0	0	0	0	0.0859418	0.205649	0	0	0	0	0	0	0	0	0	0	0	0	0	0	0	0	0	0	0	0	0	0	0	0	0	0
2969639	G	T	SNP	nonsynonymous	BTB_RS15065	T367K (ACG>AAG)	0	BTB_RS15065	0	0	0	0	0	0	0	0	0	0	0.212669	0	0	0	0	0	0	0	0	0	0	0	0	0	0	0	0	0	0	0	0	0	0	0	0	0	0	0	0
2978885	A	C	SNP	nonsynonymous	ygaK	T396P (ACA>CCA)	Uncharacterized FAD-linked oxidoreductase YgaK	BTB_RS15115	0	0	0	0	0	0	0	0	0	0	0	0	0	0	0	0	0	0.263154	0	0	0	0	0	0	0	0	0	0	0	0	0	0	0	0	0	0	0	0	0
2989487	C	A	SNP	nonsynonymous	lsrK	N152K (AAC>AAA)	Autoinducer-2 kinase	BTB_RS15170	0	0	0	0	0	0	0	0	0	0	0	0	0	0	0	0	0	0	0	0	0	0	0	0	0	0	0	0	0	0	0	0	0	0	0	0	1	0	0
3100635	C	G	SNP	intergenic	dac/BTB_RS15740	intergenic (-316/+191)	D-alanyl-D-alanine carboxypeptidase/0	BTB_RS15735/BTB_RS15740	0	0	0	0	0	0	0	0	0	0	0	0	0	0	0	0	0	0	0	0	0	0.0968137	0	0	0	0	0	0	0	0	0	0	0	0	0	0	0	0	0
3118713	C	A	SNP	nonsynonymous	gerBB	D269Y (GAC>TAC)	Spore germination protein B2	BTB_RS15830	0	0	0	0	0	0	0	0	0	0	0	0	0	0	0	0	0	0	0	0	0	0	0	0	0	0	0	0	0	0	0	0	0	0	0.497581	0	0	0	0
3132586	G	T	SNP	intergenic	BTB_RS15880/yheN	intergenic (+405/+96)	0/Putative polysaccharide deacetylase YheN	BTB_RS15880/BTB_RS15885	0	0	0	0	0	0	0	0	0	0	0	0	0.158612	1	1	0	0	0	0	0	0	0	0	0	0	0	0	0	0	0	0	0	0	0	0	0	0	0	0
3133860	T	C	SNP	intergenic	yheN/yybD	intergenic (-336/-60)	Putative polysaccharide deacetylase YheN/Acetyltransferase CD1211	BTB_RS15885/BTB_RS15890	0	0	0	0	0	0	0	0	0	0	0	0	0	0	0	0	0	0	0	0	0	0	0	0	0	0.0705318	0	0	0	0	0	0	0	0	0	0	0	0	0
3170580	G	T	SNP	nonsynonymous	BTB_RS16075	A6E (GCG>GAG)	0	BTB_RS16075	0	0	0	0	0	0	0	0	0	0	0	0	0	0	0	0	0	0	0	0	0	0	0	0	0	0	0	0	0	0	0	0	0	0	0	0	0.691807	0	0
3216844	G	A	SNP	nonsynonymous	BTB_RS16270	A47T (GCG>ACG)	0	BTB_RS16270	0	0	0	0	0	0	0	0	0	0	0	0	0	0	0	0	0	0	0	0	0	0	0	0	0	0	0	0.0796561	0	0	0	0	0	0	0	0	0	0	0
3229266	C	G	SNP	nonsynonymous	serC	E252Q (GAG>CAG)	Phosphoserine aminotransferase	BTB_RS16335	0	0	0	0.376964	0	0	0	0	0	0	0	0	0	0	0	0	0	0	0	0	0	0	0	0	0	0	0	0	0	0	0	0	0	0	0	0	0	0	0
3268716	C	T	SNP	intergenic	mtnN/BTB_RS16535	intergenic (-149/+300)	5'-methylthioadenosine/S-adenosylhomocysteine nucleosidase/0	BTB_RS16530/BTB_RS16535	0	0	0	0	0	1	0	0	0	0	0	0	0	0	0	0	0	0	0	0	0	0	0	0	0	0	0	0	0	0	0	0	0	0	0	0	0	0	0
3279825	A	C	SNP	nonsynonymous	BTB_RS16600	E92A (GAA>GCA)	0	BTB_RS16600	0	0	0	0	0	0	0	0	0	0	0	0	0	0	0	0	0	0.0935187	1	0.60219	0	0	0	0	0	0	0	0	0	0	0	0	0	0	0	0	0	0	0
3299092	C	A	SNP	nonsynonymous	dxr1	P320H (CCC>CAC)	1-deoxy-D-xylulose 5-phosphate reductoisomerase 1	BTB_RS16705	0	0	0	0	0	0	0	0	0	0	0	0	0.17691	0	0	0	0	0	0	0	0	0	0	0	0	0	0	0	0	0	0	0	0	0	0	0	0	0	0
3300766	C	A	SNP	intergenic	BTB_RS16715/BTB_RS16720	intergenic (-12/-198)	0/0	BTB_RS16715/BTB_RS16720	0	0	0	0	0	0	0	0	0	0	0	0	0	0	0	0	0	0	0	0	0	0	0	0	0	0.059659	0	0	0	0	0	0	0	0	0	0	0	0	0
3316487	T	ACA	INS	0	BTB_RS16805	coding (51/813 nt)	0	BTB_RS16805	0	0	0	0	0	0	0	0	0	0	0	0	0	0	0	0	0	0	0	0	0.0833169	0.641488	0	0	0	0	0	0	0	0	0	0	0	0	0	0	0	0	0
3372874	C	A	SNP	intergenic	BTB_RS17060/BTB_RS17065	intergenic (-83/+375)	0/0	BTB_RS17060/BTB_RS17065	0	1	0	0	0	0	0	0	0	0	0	0	0	0	0	0	0	0	0	0	0	0	0	0	0	0	0	0	0	0	0	0	0	0	0	0	0	0	0
3379801	A	C	SNP	nonsynonymous	BTB_RS17110	F166C (TTT>TGT)	0	BTB_RS17110	0	0	0	0	0	0	0	0	0	0	0	0	0	0	0.0686398	0	0	0	0	0	0	0	0	0	0	0	0	0	0	0	0	0	0	0	0	0	0	0	0
3432389	C	A	SNP	nonsynonymous	BTB_RS17400	R89M (AGG>ATG)	0	BTB_RS17400	0	0	0	0	0	0	0	0	0	0	0	0	0	0	0	0	0	0	0	0	0	0	0	0	0	0	0	0.116394	0	0	0	0	0	0	0	0	0	0	0
3447493	C	A	SNP	nonsynonymous	pbpX	V205L (GTG>TTG)	Putative penicillin-binding protein PbpX	BTB_RS17460	0	0	0	0	0	0	0	0	0	0	0.23382	0	0	0	0	0	0	0	0	0	0	0	0	0	0	0	0	0	0	0	0	0	0	0	0	0	0	0	0
3454644	G	T	SNP	intergenic	schC/sdpR	intergenic (-286/-225)	Putative polyketide hydroxylase/Transcriptional repressor SdpR	BTB_RS17490/BTB_RS17500	0	0	0	0	0	0	0	0	0	0	0	0	0	0	0	0	0	0	0	0	0	0	0	0	0	0	0	0	0	0	0	0	0	0	0	0	0	0.0743532	0
3513273	A	G	INS	0	yoaR	coding (442/912 nt)	Uncharacterized protein YoaR	BTB_RS17715	0	0	0	0	0	0	0	0	0	0	0	0.0681815	0.13008	0.919709	0.944001	0	0	0	0	0	0	0	0	0	0	0	0	0	0	0	0	0	0	0	0	0	0	0	0
3513273	A	T	INS	0	yoaR	coding (442/912 nt)	Uncharacterized protein YoaR	BTB_RS17715	0	0	0	0	0	0	0	0	0	0	0	0.0681767	0.130077	0.919715	0.94401	0	0	0	0	0	0	0	0	0	0	0	0	0	0	0	0	0	0	0	0	0	0	0	0
3518011	C	T	SNP	intergenic	cspD/ykuO	intergenic (-110/+105)	Cold shock-like protein CspD/Uncharacterized protein YkuO	BTB_RS17740/BTB_RS17745	0	0	0	0	0	0	0	0	0	0	0	0	0.505937	0	0	0	0	0	0	0	0	0	0	0	0	0	0	0	0	0	0	0	0	0	0	0	0	0	0
3551096	A	C	INS	0	fdhD	coding (131/798 nt)	Sulfur carrier protein FdhD	BTB_RS17895	0	0	0	0	0	0	0	0	0	0	0	0	0	0	0	0	0	0.0797534	0	0	0	0	0	0	0	0	0	0	0	0	0	0	0	0	0	0	0	0	0
3568342	C	G	SNP	synonymous	yodI	G103G (GGC>GGG)	Uncharacterized protein YodI	BTB_RS17965	0	0.173302	0.202861	0.207366	0	0	0	0	0	0	0	0	0.281166	0	0	0	0	0.185497	0	0.189552	0	0	0	0	0	0	0.202093	0	0	0	0	0	0	0.202326	0	0	0	0	0
3570309	C	G	SNP	nonsynonymous	dppE	V235L (GTA>CTA)	Dipeptide-binding protein DppE	BTB_RS17975	0	0	0	0	0	0	0	0	0	0	0	0	0	0	0	0	0	0	1	0.623679	0	0	0	0	0	0	0	0	0	0	0	0	0	0	0	0	0	0	0
3583640	G	T	SNP	nonsynonymous	BTB_RS18035	A126S (GCA>TCA)	0	BTB_RS18035	0	0	0	0	0	0	0	0	0	0	0	0	0	0	0	0	0	0	0	0	0	0	0	0	0	0	0	0	0	0	0	0	0	0	0	0	0	0.527727	0.163528
3629223	C	A	SNP	nonsynonymous	yerD	C442F (TGT>TTT)	Glutamate synthase large subunit-like protein YerD	BTB_RS18275	0	0	0	0	0	0	0	0	0	0	0	0	0	0	0.624845	0	0	0	0	0	0	0	0	0	0	0	0	0	0	0	0	0	0	0	0	0	0	0	0
3632596	C	A	SNP	nonsynonymous	ydeB	R58L (CGA>CTA)	Putative transcription factor YdeB	BTB_RS18285	0	0	0	0.819718	0	0	0	0	0	0	0	0	0	0	0	0	0	0	0	0	0	0	0	0	0	0	0	0	0	0	0	0	0	0	0	0	0	0	0
3660343	A	T	SNP	nonsynonymous	exp8	D135E (GAT>GAA)	Putative ABC transporter ATP-binding protein exp8	BTB_RS18435	0	0	0	0	0	0	0	0	0	0	0	0	0	0	0	0	0	0	0	0	0	0	0	0	0	0	0	0	0	0	0.0993447	0	0	0	0	0	0	0	0
3677033	CGACAGCTCCCC	I3(+) + 12bp	MOB	0	glnR/ynbB	intergenic (-162/+2)	HTH-type transcriptional regulator GlnR/Uncharacterized protein YnbB	BTB_RS18520/BTB_RS18525	0	0	0	0	0	0	0	0	0	0	0	0	0	0	0	0	0	0	0	0	0	0	0	0	0	0	0	0	0	0	0.124579	0	0	0	0	0	0	0	0
3677225	C	A	INS	0	ynbB	coding (1093/1272 nt)	Uncharacterized protein YnbB	BTB_RS18525	0	0	1	1	1	1	1	1	0	0	0	0	0	0	0	0	0	0	0	0	0	0	0	0	0	0	0	0	0	0	0	0	0	0.309522	1	1	1	0.133798	0.0975561
3735933	T	GCTTA	INS	0	isp	coding (1378/1842 nt)	Intracellular serine protease	BTB_RS18825	0	0	0	0	0	0	0	0	0	0	0	0	0	0	0.59865	0	0	0	0	0	0	0	0	0	0	0	0	0	0	0	0	0	0	0	0	0	0	0	0
3748021	G	T	SNP	nonsynonymous	mutL	A50D (GCT>GAT)	DNA mismatch repair protein MutL	BTB_RS18855	0	0	0	0	0	0	0.46075	0.425584	0	0	0	0	0	0	0	0	0	0	0	0	0	0	0	0	0	0	0	0	0	0	0	0	0	0	0	0	0	0	0
3776201	T	C	SNP	intergenic	ymfC/ftsK	intergenic (-463/+76)	Uncharacterized HTH-type transcriptional regulator YmfC/DNA translocase FtsK	BTB_RS18980/BTB_RS18990	0	0	0	0	0	0	0	0	0	0	0	0	0	0	0	0	0	0	0	0	0	0	0	0	0	0	0	0	0	0	0	0	0	0	0.325799	0	0	0	0
3845670	A	G	SNP	synonymous	polC	H459H (CAT>CAC)	DNA polymerase III PolC-type	BTB_RS19355	0	0	0	0	0	0	0	0	0	0	0	0	0	0	0	0	0	0	0	0	0	0	0	0	0	0	0	0	0	0	0	0	0	0	0.0733075	0	0	0	0
3859331	C	A	SNP	synonymous	hslV	G2G (GGG>GGT)	ATP-dependent protease subunit HslV	BTB_RS19415	0	0	0	0	0	0	0	0	0	0	0	0.636389	0.483403	0	0	0	0	0	0	0	0	0	0	0	0	0	0	0	0	0	0	0	0	0	0	0	0	0	0
3931546	C	A	SNP	nonsense	divIVA	E153* (GAG>TAG)	Septum site-determining protein DivIVA	BTB_RS19760	0	0	0	0	0	0	0	0	0	0	0	0	0	0	0	0	0	0	0	0	0	0	0	0	0	0	0	0	0	0	0	0	0	0	0.926843	0	0	0.11672	0.138479
3937027	T	A	SNP	nonsynonymous	sigE	K107I (AAA>ATA)	RNA polymerase sigma-35 factor	BTB_RS19800	0	0	0	0	0	0	0	0	0	0	0	0	0	0	0	0	0	0	0	0	0	0.174156	0.171387	0	0	0	0	0	0	0	0	0	0	0	0	0	0	0	0
4037635	T	G	SNP	intergenic	nucA/BTB_RS20335	intergenic (-55/-172)	DNA-entry nuclease/0	BTB_RS20330/BTB_RS20335	0	0	0	0	0	0	0	0	0	0	0	0	0	0	0	0	0	0	0	0	0	0	0	0	0	0	0.0633588	0	0	0	0	0	0	0	0	0	0	0	0
4076427	G	T	INS	0	BTB_RS20545	coding (122/366 nt)	0	BTB_RS20545	0	0	0	0	0	0	0	0	0	0	0	0	0	0	0	0	0	0	0	0	0	0	0	0	0	0	0	0	0	0	0	0	0	0	0	0	0	0.868553	0.886494
4124602	G	A	SNP	nonsynonymous	ybaC	G153E (GGG>GAG)	Probable aminopeptidase YbaC	BTB_RS20825	0	0	0	0	0	0	0	0	0	0	0	0	0	0	0	0	0	0	0	0	0	0	0	0	0	0	0	0	0	0	0	0	0	0	0	0.0573077	0	0	0
4149077	C	T	SNP	intergenic	BTB_RS20950/BTB_RS20955	intergenic (-571/+121)	0/0	BTB_RS20950/BTB_RS20955	0	0	0	0	0	0	0	0	0	0	0	0	0	0	0	0	0	0	0	0	0	0	0	0	0	0	0	0	0	0	0	0	0	0	0.0837984	0	0	0	0
4156209	C	A	SNP	synonymous	argJ	T233T (ACG>ACT)	Arginine biosynthesis bifunctional protein ArgJ	BTB_RS20995	0	0	0	0	0	0	0	0	0	0	0	0	0	0	0	0	0	0	0	0	0	0	0	0	0	0	0	0	0.556321	0	0.321434	0	0	0	0	0	0	0	0
4165096	C	A	SNP	nonsynonymous	BTB_RS21050	W93L (TGG>TTG)	0	BTB_RS21050	0	0	0	0	0	0	0	0	0	0	0	0	0	0	0	0	0	0	0	0	0	0	0	0	0	0	0	0	0	0	0	0	0	0	0	1	0.772291	0	0
4194994	C	ATTA	INS	0	spo0A	coding (112/795 nt)	Stage 0 sporulation protein A	BTB_RS21200	0	0	0	0	0	0	0	0	0	0	0	0	0	0	0	0	0	0	0	0	0	0	0	0	0	0	0	0	0	0	0	0	0	0	0	1	0.935875	0	0
4202286	A	0	DEL	0	dxs/ispA	intergenic (-145/+157)	1-deoxy-D-xylulose-5-phosphate synthase/Farnesyl diphosphate synthase	BTB_RS21225/BTB_RS21230	0	0	0	0	0	0	0	0	0	0	0	0	0	0	0	0	0	0	0	0	0	0	0	0	0	0	0	0.0575829	0	0	0	0	0	0	0	0	0	0	0
4272537	G	T	SNP	nonsynonymous	cugP	P282Q (CCA>CAA)	UTP--glucose-1-phosphate uridylyltransferase	BTB_RS21680	0	0	0	0	0	0	0	0	0	0	0	0	0	0	0	0	0	0	0	0	0	0	0	0	0	0	0.473774	0	0	0	0	0	0	0	0	0	0	0	0
4303179	C	A	SNP	nonsynonymous	era	G269V (GGT>GTT)	GTPase Era	BTB_RS21835	0	0	0	0.066061	0	0	0	0	0	0	0	0	0	0	0	0	0	0	0	0	0	0	0	0	0	0	0	0	0	0	0	0	0	0	0	0	0	0	0
4303287	G	T	SNP	nonsynonymous	era	T233K (ACG>AAG)	GTPase Era	BTB_RS21835	0	0	0	0	0	0	0	0	0	0	0	0	0	0	0	0	0	0	0	0	0	0	0	0	0	0	0	0	0	0	0	0	0	0	0	0.407223	0	0	0
4305660	G	A	SNP	nonsense	pgpH	Q593* (CAA>TAA)	Cyclic-di-AMP phosphodiesterase PgpH	BTB_RS21855	0	0	0	0	0	0	0	0	0	0	0	0	0	0	0	0	0	0	0	0	0	0	0	0	0	0	0	0.0611582	0	0	0	0	0	0	0	0	0	0	0
4319956	A	0	DEL	0	hrcA	coding (534/1017 nt)	Heat-inducible transcription repressor HrcA	BTB_RS21920	0	0	0	0	0	1	0	0	0	0	0	0	0	0	0	0	0	0	0	0	0	0	0	0	0	0	0	0	0	0	0	0	0	0	0	0	0	0	0
4377034	C	G	SNP	nonsynonymous	trhP1	R400T (AGA>ACA)	tRNA hydroxylation protein P1	BTB_RS22235	0	0	0	0	0	0	0	0	0	0	0	0	0	0	0	0	0	0	0	0	0	0	0	0	0	0	0	0.0569305	0	0	0	0	0	0	0	0	0	0	0
4392057	C	A	SNP	nonsynonymous	mnmA	D46Y (GAT>TAT)	tRNA-specific 2-thiouridylase MnmA	BTB_RS22310	0	0	0	0	0	0	0	0	0	0	0	0	0	0	0	0	0	0	0	0	0	0	0	0	0	0	0	0.0689144	0	0	0	0	0	0	0	0	0	0	0
4405701	C	A	SNP	nonsynonymous	recJ	R486L (CGT>CTT)	Single-stranded-DNA-specific exonuclease RecJ	BTB_RS22370	0	0	0	0	0	0	0	0	0	0	0	0	0	0	0	0	0	0	0	0.071032	0	0	0	0	0	0	0	0	0	0	0	0	0	0	0	0	0	0	0
4465717	G	T	SNP	nonsynonymous	lon	P737Q (CCA>CAA)	Lon protease	BTB_RS22665	0	0	0	0	0	0	0	0	0	0	0	0	0	0	0	0	0	0	0	0	0	0	0	0	0	0	0	0	0.943881	1	1	0	0	0	0	0	0	0.881257	0.878849
4508936	A	G	SNP	nonsynonymous	yhaP	I167T (ATA>ACA)	Uncharacterized protein YhaP	BTB_RS22890	0	0	0	0	0	0	0	0	0	0	0	0	0	0	0	0	0	0	0	0	0.393449	0.197147	0.241232	0	0	0	0	0	0	0	0	0	0	0	0	0	0	0	0
4513150	C	A	SNP	intergenic	motA/yodJ	intergenic (-59/-208)	Motility protein A/Putative carboxypeptidase YodJ	BTB_RS22910/BTB_RS22915	0	0	0	0	0	0	0	0	0	0	0	0	0	0	0	0	0	0.0593572	0	0	0	0	0	0	0	0	0	0	0	0	0	0	0	0	0	0	0	0	0
4574944	G	C	SNP	intergenic	infC/thrS	intergenic (-386/+8)	Translation initiation factor IF-3/Threonine--tRNA ligase	BTB_RS23220/BTB_RS23225	0	0	0	0	0	0	0	0	0	0	0	0	0	0.0727377	0	0	0	0	0	0	0	0	0	0	0	0	0	0	0	0	0	0	0	0	0	0	0	0	0
4576085	G	T	SNP	nonsynonymous	thrS	P269T (CCA>ACA)	Threonine--tRNA ligase	BTB_RS23225	0	0	0	0	0	0	0.568315	0.35376	0	0	0	0	0	0	0	0	0	0	0	0	0	0	0	0	0	0	0	0	0	0	0	0	0	0	0	0	0	0	0
4594171	T	C	SNP	nonsynonymous	icd	D261G (GAT>GGT)	Isocitrate dehydrogenase [NADP]	BTB_RS23310	0	0	0.299366	0	1	1	1	1	0	0	0	0	0	0	0	0	0	0	0	0	0	0	0	0	0	0	0	0	0	0	0	0	0	0	0	0	0	0	0
4612528	G	C	SNP	nonsynonymous	BTB_RS23390	R81G (CGT>GGT)	0	BTB_RS23390	0	0	0	0	0	0	0	0	0	0	0	0	0	0	0	0	0	0	0	0	0	0	0	0	0	0	0	0	0	0	0	0	0	0	0	0	0.05797	0	0
4731551	A	G	SNP	nonsynonymous	yttB	S285P (TCA>CCA)	Uncharacterized MFS-type transporter YttB	BTB_RS24055	0	0	0	0	0	0	0	0	0	0	0	0	0	0	0	0	0	0	0	0	0	0	0	0	0	0	0	0	0	0	0	0	0	0	0	0	0.18786	0	0
4738766	C	A	SNP	nonsynonymous	xpaL2	S191I (AGT>ATT)	Uncharacterized 39.9 kDa protein in amylase 3'region	BTB_RS24085	0	1	0	0	0	0	0	0	0	0	0	0	0	0	0	0	0	0	0	0	0	0	0	0	0	0	0	0	0	0	0	0	0	0	0	0	0	0	0
4747696	C	T	INS	0	ytpB	coding (867/1065 nt)	Tetraprenyl-beta-curcumene synthase	BTB_RS24145	0	0	0	0	0	0	0	0	0	0	0	0	0.108104	0	0	0	0	0	0	0	0	0	0	0	0	0	0	0	0	0	0	0	0	0	0	0	0	0	0
4756298	C	A	SNP	synonymous	pckA	I251I (ATC>ATA)	Phosphoenolpyruvate carboxykinase (ATP)	BTB_RS24190	0	0	0	0	0	0	0	0	0	0	0	0	0	0	0	0	0	0	0	0	0	0	0	0	0	0	0	0.290617	0	0	0	0	0	0	0	0	0	0	0
4778775	G	GTT	INS	0	ytlA	coding (756/1008 nt)	Putative binding protein YtlA	BTB_RS24285	0	0	0	0	0	0	0	0	0	0	0	0	0	0	0	0	0	0	0	0	0	0	0	0	0	0	0.0985144	0.857412	1	1	1	0	0	0	0	0	0	0.815444	0.898089
4788929	C	A	SNP	synonymous	ytiB	R116R (CGG>CGT)	Putative carbonic anhydrase YtiB	BTB_RS24375	0	0	0	0	0	0	0	0	0	0	0	0	0	0	0	0	0	0	0	0	0	0	0	0	0	0	0	0.302711	0	0	0	0	0	0	0	0	0	0	0
4807235	T	C	SNP	intergenic	BTB_RS24475/hprT	intergenic (-23/-139)	0/Hypoxanthine-guanine phosphoribosyltransferase	BTB_RS24475/BTB_RS24480	0	0	0	0	0	0	0	0	0	0	0	0	0	0	0	0	0	0	0	0	0.340014	0	0.598143	0	0	0	0	0	0	0	0	0	0	0	0	0	0	0	0
4820685	G	T	SNP	nonsynonymous	yvcP	A160S (GCT>TCT)	Uncharacterized transcriptional regulatory protein YvcP	BTB_RS24555	0	0	0	0	0	0	0	0	0	0	0	0	0	0	0	0	0.916923	1	1	1	1	1	1	0	0	0	0	0	0	0	0	0	0	0	0	0	0	0	0
4824333	G	A	SNP	nonsynonymous	yxdM	G88E (GGG>GAG)	ABC transporter permease protein YxdM	BTB_RS24570	0	0	0	0	0	0	0	0	0	0	0	0	0	0	0	0	0	0	0	0	0.457791	0.157636	0.240351	0	0	0	0	0	0	0	0	0	0	0	0	0	0	0	0
4846364	G	A	SNP	synonymous	menF	S428S (TCC>TCT)	Isochorismate synthase MenF	BTB_RS24670	0	0	0	0	0	0	0	0	0	0	0	0	0	0	0	0	0	0	0	0	0	0	0	0	0	0	0	0	0	0	0	0	0	0	0	0	0.0820203	0	0
4869380	G	T	SNP	intergenic	BTB_RS24775/BTB_RS24780	intergenic (-10/+1)	0/0	BTB_RS24775/BTB_RS24780	0	0	0	0	0	0	0	0	0	0	0	0	0	0	0	0	0	0	0	0	0	0	0	0	0	0	0	0	0	0	0	0	0	0	0	0	0.154995	0	0
4869755	G	T	SNP	noncoding	BTB_RS24800	noncoding (78/93 nt)	0	BTB_RS24800	0	0	0	0	0	0	0	0	0	0	0	0	0	0	0	0	0	0	0	0	0	0	0	0	0	0	0	0.0521207	0	0	0	0	0	0	0	0	0	0	0
4870071	C	A	SNP	noncoding	BTB_RS24815	noncoding (30/73 nt)	0	BTB_RS24815	0	0	0	0	0	0	0	0	0	0	0	0	0	0	0	0	0	0	0	0	0	0	0	0	0	0	0.0768652	0	0	0	0	0	0	0	0	0	0	0	0
4904210	G	C	SNP	nonsense	yuiC	S90* (TCA>TGA)	Uncharacterized protein YuiC	BTB_RS25030	0	0	0	0	0	0	0	0	0	0	0	0	0	0	0	0	0	0	0	0	0	0	0	0	0	0	0	0	0	0	0	0	0	0.0556087	0	1	1	0	0
4909438	ATCT	0	DEL	0	BTB_RS34560	pseudogene (9221-9224/10187 nt)	0	BTB_RS34560	0	0	0	0	0	0	0	0	0	0	0	0	0	0	0	0	0	0.774389	1	1	1	1	1	0	0	0	0	0	0	0	0	0	0	0	0	0	0	0	0
4920610	C	T	SNP	nonsynonymous	BTB_RS25065	H263Y (CAC>TAC)	0	BTB_RS25065	0	0	0	0.0818496	0	0	0	0	0	0	0	0	0	0	0	0	0	0	0	0	0	0	0	0	0	0	0	0	0	0	0	0	0	0	0	0	0	0	0
4948583	C	A	SNP	intergenic	metK1/BTB_RS25260	intergenic (-4/+222)	Uncharacterized protein pXO2-31/BXB0029/GBAA_pXO2_0029/0	BTB_RS25255/BTB_RS25260	0	0	0.0710287	0	0	0	0	0	0	0	0	0	0	0	0	0	0	0	0	0	0	0	0	0	0	0	0	0	0	0	0	0	0	0.0919609	0	1	1	0	0
4967063	G	T	SNP	nonsense	yutJ	E221* (GAA>TAA)	NADH dehydrogenase-like protein YutJ	BTB_RS25375	0	0	0	0	0	0	0	0	0	0	0	0	0	0	0	0	0	0	0	0	0	0	0	0	0	0	0	0	0	0	0	0	0	0	0	0	0.703697	0	0
5047527	C	A	SNP	intergenic	metG/BTB_RS25850	intergenic (-31/-405)	Methionine--tRNA ligase/0	BTB_RS25845/BTB_RS25850	0	0	0	0	0	0	0	0	0	0	0	0	0	0	0	0	0	0	0	0	0	0	0	0	0	0	0	0	0	0	0	0	0	0.0529466	0	0	0	0	0
5061994	T	C	SNP	intergenic	dps2/BTB_RS25915	intergenic (+226/-269)	DNA protection during starvation protein 2/0	BTB_RS25910/BTB_RS25915	0	0	0	0	0	0	0	0	0	0	0	0	0	0	0	0	0	0	0	0	0	0	0	0	0	0	0	0	0	0	0	0	0	0	0	0	0	0.0531821	0
5061997	A	T	SNP	intergenic	dps2/BTB_RS25915	intergenic (+229/-266)	DNA protection during starvation protein 2/0	BTB_RS25910/BTB_RS25915	0	0	0	0	0	0	0	0	0	0	0	0	0	0	0	0	0	0	0	0	0	0	0	0	0	0	0	0	0	0	0	0	0	0	0	0	0	0.0531502	0
5062000	T	C	SNP	intergenic	dps2/BTB_RS25915	intergenic (+232/-263)	DNA protection during starvation protein 2/0	BTB_RS25910/BTB_RS25915	0	0	0	0	0	0	0	0	0	0	0	0	0	0	0	0	0	0	0	0	0	0	0	0	0	0	0	0	0	0	0	0	0	0	0	0	0	0.0530372	0
5071355	G	T	SNP	intergenic	glnT/glnT	intergenic (-92/+242)	Probable sodium/glutamine symporter GlnT/Probable sodium/glutamine symporter GlnT	BTB_RS25960/BTB_RS25965	0	0	0	0	0	0	0	0	0	0	0	0	0	0	0	0	0	0	0	0	0	0	0	0	0	0	0	0	0.107841	0	0	0	0	0	0	0	0	0	0
5071561	C	A	SNP	intergenic	glnT/glnT	intergenic (-298/+36)	Probable sodium/glutamine symporter GlnT/Probable sodium/glutamine symporter GlnT	BTB_RS25960/BTB_RS25965	0	0	0	0	0	0	0	0	0	0	0	0	0	0	0	0	0	0	0	0	0	0	0	0	0	0	0	0	0	0	0	0	0	0	0	0	0.154562	0	0
5071587	G	C	SNP	intergenic	glnT/glnT	intergenic (-324/+10)	Probable sodium/glutamine symporter GlnT/Probable sodium/glutamine symporter GlnT	BTB_RS25960/BTB_RS25965	0	0	0	0.108743	0	0	0.168801	0.116278	0	0.0973387	0.102622	0.150791	0	0	0.119426	0	0	0.116031	0	0.113336	0.109337	0.0932212	0	0	0.113877	0.129716	0.148756	0	0	0.097157	0	0	0	0.133122	0	0.106375	0.0932107	0	0
5071587	G	T	SNP	intergenic	glnT/glnT	intergenic (-324/+10)	Probable sodium/glutamine symporter GlnT/Probable sodium/glutamine symporter GlnT	BTB_RS25960/BTB_RS25965	0	0	0	0	0	0	0	0	0	0	0	0	0	0	0	0	0	0	0	0	0	0	0	0	0	0	0	0	0	0	0	0	0	0	0.110448	0	0	0	0
5096803	C	T	SNP	intergenic	BTB_RS26070/yddQ	intergenic (-83/-394)	0/Uncharacterized isochorismatase family protein YddQ	BTB_RS26070/BTB_RS26075	0	0	0	0	0	0	0	0	0	0	0	0	0	0	0	0	0	0	0	0	0	0	0	0	0	0	0	0	1	0	1	0	0	0	0	0	0	0	0
5096804	T	C	SNP	intergenic	BTB_RS26070/yddQ	intergenic (-84/-393)	0/Uncharacterized isochorismatase family protein YddQ	BTB_RS26070/BTB_RS26075	0	0	0	0	0	0	0	0	0	0	0	0	0	0	0	0	0	0	0	0	0	0	0	0	0	0	0	0	0.207403	0.0705438	0.340095	0	0	0	0	0	0	0	0
5177256	C	A	SNP	intergenic	tagV/mnaA	intergenic (+9/+29)	Polyisoprenyl-teichoic acid--peptidoglycan teichoic acid transferase TagV/UDP-N-acetylglucosamine 2-epimerase	BTB_RS26490/BTB_RS26495	0	0	0	0	0	0	0	0	0	0	0	0	0	0	0	0	0	0	0	0	0	0	0	0	0	0.0558395	0	0	0	0	0	0	0	0	0	0	0	0	0
5202283	G	A	SNP	synonymous	ydaJ	Y184Y (TAC>TAT)	Putative lipoprotein YdaJ	BTB_RS26605	0	0	0	0	0	0	0	0	0	0	0	0	0	0	0	0	0	0	0	0	0	0	0	0	0.0827346	0	0	0	0	0	0	0	0	0	0	0	0	0	0
5215203	T	C	SNP	intergenic	BTB_RS26655/vclB	intergenic (+53/+19)	0/Uncharacterized protein aq_2157	BTB_RS26655/BTB_RS26660	0	0	0	0	0	0	0	0	0	0	0	0	0	0	0	0	0	0	0	0	0	0.0730634	0	0	0	0	0	0	0	0	0	0	0	0	0	0	0	0	0
5229440	T	G	SNP	nonsynonymous	yocH	V248G (GTA>GGA)	Cell wall-binding protein YocH	BTB_RS26710	0	0	0	0	0	0	0	0	0	0	0	0	0	0	0	0	0	0	0	0	0.109332	0	0.630947	0	0	0	0	0	0	0	0	0	0	0	0	0	0	0	0
5306498	C	G	SNP	intergenic	atpD/atpG	intergenic (-104/+87)	ATP synthase subunit beta/ATP synthase gamma chain	BTB_RS27080/BTB_RS27085	0	0	0	0	0	0	0	0	0	0	0	0	0	0	0	0	0	0	0	0	0	0	0	0	0	0	0	0	0.0661206	0	0	0	0	0	0	0	0	0	0
5313456	C	A	SNP	nonsynonymous	glyA	R397L (CGT>CTT)	Serine hydroxymethyltransferase	BTB_RS27135	0	0	0	0	0	0	1	1	0	0	0	0	0	0	0	0	0	0	0	0	0	0	0	0	0	0	0	0	0	0	0	0	0	0	0	0	0	0	0
5327540	C	A	SNP	nonsense	rho	E54* (GAA>TAA)	Transcription termination factor Rho	BTB_RS27215	0	0	0	0	0	0	0	0	0	0	0	0	0	0	0	0	0	0	0	0	0	0	0	0	0	0	0	0.820997	1	1	1	0	0	0	0	0	0	0.880466	0.892387
5329180	G	A	SNP	nonsynonymous	murA2	A429V (GCA>GTA)	UDP-N-acetylglucosamine 1-carboxyvinyltransferase 2	BTB_RS27225	0	0	0	0	1	1	1	1	0	0	0	0	0	0	0	0	0	0	0	0	0	0	0	0	0	0	0	0	0	0	0	0	0	0	0	0	0	0	0
5343973	C	T	SNP	synonymous	clsB	I250I (ATC>ATT)	Minor cardiolipin synthase ClsB	BTB_RS27285	0	0	0	0	0	0	0	0	0	0	0	0	0	0	0	0	0	0.100216	0	0	0	0	0	0	0	0	0	0	0	0	0	0	0	0	0	0	0	0	0
5373068	C	T	SNP	nonsynonymous	yocD	A165V (GCG>GTG)	Putative carboxypeptidase YocD	BTB_RS27380	0	0	0	0	0	0	0	0	0	0.347121	0	0	0	0	0	0	0	0	0	0	0	0	0	0	0	0	0	0	0	0	0	0	0	0	0	0	0	0	0
5408340	G	A	SNP	nonsynonymous	metAA	A81V (GCG>GTG)	Homoserine O-acetyltransferase	BTB_RS27575	0	0	0	0	0	0	0	0	0	0	0	0	0	0.49724	0.334895	0	0	0	0	0	0	0	0	0	0	0	0	0	0	0	0	0	0	0	0	0	0	0	0
5485247	C	A	SNP	nonsynonymous	gdpP	V50F (GTT>TTT)	Cyclic-di-AMP phosphodiesterase GdpP	BTB_RS27915	0	0	0	0	0	0	0	0	0	0	0	0.107561	0	0	0	0	0	0	0	0	0	0	0	0	0	0	0	0	0	0	0	0	0	0	0	0	0	0	0

## Sheet: Bs_pellicle
Final mutation set of Bs_pellicle The table shows final mutation set of all sequenced populations. Type of mutations: SNP, single nucleotide polymorphism, DEL, deletion, INS, insertion. R = replicate, T = transfer
Position	Ref_seq	Mut_seq	Type	SNP type	Gene	Mutation	Function	Locus_tag	DK1042	Bs_pellicle_R1_T5	Bs_pellicle_R1_T10	Bs_pellicle_R1_T15	Bs_pellicle_R1_T20	Bs_pellicle_R1_T25	Bs_pellicle_R1_T30	Bs_pellicle_R1_T35	DK1042	Bs_pellicle_R2_T5	Bs_pellicle_R2_T10	Bs_pellicle_R2_T15	Bs_pellicle_R2_T20	Bs_pellicle_R2_T25	Bs_pellicle_R2_T30	Bs_pellicle_R2_T35	DK1042	Bs_pellicle_R3_T5	Bs_pellicle_R3_T10	Bs_pellicle_R3_T15	Bs_pellicle_R3_T20	Bs_pellicle_R3_T25	Bs_pellicle_R3_T30	Bs_pellicle_R3_T35	DK1042	Bs_pellicle_R4_T5	Bs_pellicle_R4_T10	Bs_pellicle_R4_T15	Bs_pellicle_R4_T20	Bs_pellicle_R4_T25	Bs_pellicle_R4_T30	Bs_pellicle_R4_T35	DK1042	Bs_pellicle_R5_T5	Bs_pellicle_R5_T10	Bs_pellicle_R5_T15	Bs_pellicle_R5_T20	Bs_pellicle_R5_T25	Bs_pellicle_R5_T30	Bs_pellicle_R5_T35	DK1042
4727	G	---	DEL	---	remB	coding (123/246 nt)	Extracellular matrix regulatory protein B	B4U62_RS00025	0	0	0	0	0	0	0	0	0	0	0	0	0	0	0	0	0	0	0	0	0	0	0	0	0	0	0	0	0	0	0	0.063911	0	0	0	0	0	0	0	0	0
43710	C	T	SNP	synonymous	yazA	Y9Y (TAC>TAT)	UPF0213 protein YazA	B4U62_RS00235	0	0	0	0	0	0	0	0	0	0	0.19512	0.117571	0.113477	0.712057	0.543756	0.535554	0	0	0	0.096993	0.277624	0.361744	0.836605	0.307869	0	0	0	0	0	0	0	0	0	0.0506191	0	0	0	0	0	0	0
44535	A	G	SNP	synonymous	B4U62_RS22365	K72K (AAA>AAG)	---	B4U62_RS22365	0	0	0.064013	0	0	0	0	0	0	0	0	0	0	0	0	0	0	0	0	0	0	0	0	0	0	0	0	0	0	0	0	0	0	0	0	0	0	0	0	0	0
75619	C	A	SNP	intergenic	B4U62_RS22535/txyA	intergenic (+351/-8)	---/41 kDa protein	B4U62_RS22535/B4U62_RS22540	0	0	0	0	0	0	0.0502911	0	0	0	0	0	0	0	0	0	0	0	0	0	0	0	0	0	0	0	0	0	0	0	0	0	0	0	0	0	0	0	0	0	0
101273	G	T	SNP	intergenic	B4U62_RS00555/ctsR	intergenic (+28/-213)	---/Transcriptional regulator CtsR	B4U62_RS00555/B4U62_RS00560	0	0	0	0	0	0	0	0	0	0	0	0	0	0	0	0	0	0	0	0	0	0	0	0	0	0	0	0	0	0	0	0	0	0	0	0	0.0917907	0	0	0	0
112784	G	A	SNP	intergenic	gltX/B4U62_RS00615	intergenic (+249/-53)	Glutamate--tRNA ligase/---	B4U62_RS00605/B4U62_RS00615	0	0	0	0	0	0	0	0	0	0	0	0	0	0	0	0	0	0	0	0.0528593	0	0	0	0	0	0	0	0	0	0	0	0	0	0	0	0	0	0	0	0	0
126477	G	A	SNP	nonsynonymous	rpoC	A294T (GCC>ACC)	DNA-directed RNA polymerase subunit beta'	B4U62_RS00690	0	0	0	0	0	0	0	0	0	0	0	0	0	0	0	0	0	0	0	0	0	0.0529904	0	0	0	0	0	0	0	0	0	0	0	0	0	0	0	0	0	0	0
256120	A	G	SNP	nonsynonymous	gamP	F243L (TTT>CTT)	Putative PTS system glucosamine-specific EIICBA component	B4U62_RS01430	0	0	0	0.0501933	0	0	0	0	0	0	0	0	0	0	0	0	0	0	0	0	0	0	0	0	0	0	0	0	0	0	0	0	0	0	0	0	0	0	0	0	0
310896	C	A	SNP	intergenic	znuB/yceB	intergenic (+10/+28)	High-affinity zinc uptake system membrane protein ZnuB/Uncharacterized protein YceB	B4U62_RS01710/B4U62_RS01715	0	0	0	0	0	0	0	0.0566783	0	0	0	0	0	0	0	0	0	0	0	0	0	0	0	0	0	0	0	0	0	0	0	0	0	0	0	0	0	0	0	0	0
310917	G	T	SNP	intergenic	znuB/yceB	intergenic (+31/+7)	High-affinity zinc uptake system membrane protein ZnuB/Uncharacterized protein YceB	B4U62_RS01710/B4U62_RS01715	0	0	0	0	0	0	0	0	0	0	0	0	0	0	0	0	0	0	0	0	0	0	0	0	0	0	0	0	0	0	0	0	0	0	0	0.0848594	0	0	0	0	0
311450	G	C	SNP	nonsynonymous	yceB	A157G (GCG>GGG)	Uncharacterized protein YceB	B4U62_RS01715	0	0	0	0	0	0	0	0	0	0	0	0	0	0	0	0	0	0	0	0	0.0564785	0	0	0	0	0	0	0	0	0	0	0	0	0	0	0	0	0	0	0	0
326844	G	T	SNP	intergenic	ycgA/ycgB	intergenic (+29/-87)	Uncharacterized protein YcgA/Uncharacterized protein YcgB	B4U62_RS01790/B4U62_RS01795	0	0	0	0	0	0	0	0	0	0	0	0	0	0	0	0	0	0.0635896	0	0	0	0	0	0	0	0	0	0	0	0	0	0	0	0	0	0	0	0	0	0	0
439970	A	G	SNP	nonsynonymous	yczG	K74R (AAG>AGG)	Uncharacterized HTH-type transcriptional regulator YczG	B4U62_RS02240	0	0	0	0.0516262	0	0	0	0	0	0	0	0	0	0	0	0	0	0	0	0	0	0	0	0	0	0	0	0	0	0	0	0	0	0	0	0	0	0	0	0	0
441941	A	G	SNP	synonymous	gabT	K110K (AAA>AAG)	Probable 4-aminobutyrate aminotransferase	B4U62_RS02250	0	0	0	0	0	0	0.0538006	0	0	0	0	0	0	0	0	0	0	0	0	0	0	0	0	0	0	0	0	0	0	0	0	0	0	0	0	0	0	0	0	0	0
461242	C	T	SNP	nonsense	pxpC	Q204* (CAA>TAA)	5-oxoprolinase subunit C	B4U62_RS02355	0	0	0	0	0	0	0	0	0	0	0	0	0.0903535	0	0	0	0	0	0	0	0	0	0	0	0	0	0	0	0	0	0	0	0	0	0	0	0	0	0	0	0
463118	C	A	SNP	intergenic	lipC/yczI	intergenic (+5/-168)	Spore germination lipase LipC/Uncharacterized protein YczI	B4U62_RS02365/B4U62_RS02370	0	0	0	0	0	0	0	0	0	0	0	0	0.066597	0	0	0.0636368	0	0	0	0	0	0	0	0	0	0	0	0	0	0	0	0	0	0	0	0	0	0	0	0	0
474672	A	C	SNP	intergenic	ydaG/amj	intergenic (+407/-99)	General stress protein 26/Lipid II flippase Amj	B4U62_RS02420/B4U62_RS02425	0	0	0	0	0	0	0	0	0	0	0	0.0557618	0	0	0	0	0	0	0	0	0	0	0	0	0	0	0	0	0	0	0	0	0	0	0	0	0	0	0	0	0
562402	A	G	SNP	nonsynonymous	ydeC	L10S (TTA>TCA)	Uncharacterized HTH-type transcriptional regulator YdeC	B4U62_RS02960	0	0	0.0878987	0	0	0	0	0	0	0	0	0	0	0	0	0	0	0	0	0	0	0	0	0	0	0	0	0	0	0	0	0	0	0	0	0	0	0	0	0	0
647164	C	A	SNP	nonsynonymous	rex	A11E (GCG>GAG)	Redox-sensing transcriptional repressor Rex	B4U62_RS03430	0	0	0	0	0	0	0	0.31452	0	0	0	0	0	0	0	0	0	0	0	0	0	0	0	0	0	0	0	0	0	0	0	0	0	0	0	0	0	0	0	0	0
647290	A	C	SNP	nonsynonymous	rex	D53A (GAT>GCT)	Redox-sensing transcriptional repressor Rex	B4U62_RS03430	0	0	0	0	0	0	0	0	0	0	0	0	0	0	0.0515203	0	0	0	0	0	0	0	0	0	0	0	0	0	0	0	0	0	0	0	0	0	0	0	0	0	0
647580	24-bp	---	DEL	---	rex	coding (448-471/648 nt)	Redox-sensing transcriptional repressor Rex	B4U62_RS03430	0	0	0	0	0	0	0	0	0	0	0	0	0	0	0	0	0	0	0	0	0	0	0	0	0	0	0	0	0	0	0	0	0	0	0	0	0	0.053351	0	0	0
647740	A	C	SNP	nonsynonymous	rex	Y203S (TAT>TCT)	Redox-sensing transcriptional repressor Rex	B4U62_RS03430	0	0	0	0	0	0	0	0	0	0	0	0	0	0	0	0	0	0	0	0	0	0.0679183	0	0	0	0	0	0	0	0	0	0	0	0	0	0	0	0	0	0	0
685656	T	C	SNP	synonymous	gabP	E317E (GAA>GAG)	GABA permease	B4U62_RS03625	0	0	0	0.0583344	0	0	0	0	0	0	0	0	0	0	0	0	0	0	0	0	0	0	0	0	0	0	0	0	0	0	0	0	0	0	0	0	0	0	0	0	0
696057	G	T	SNP	intergenic	pbuG/yebC	intergenic (+31/-180)	Guanine/hypoxanthine permease PbuG/Uncharacterized protein YebC	B4U62_RS03660/B4U62_RS03665	0	0	0	0	0	0	0	0	0	0	0	0	0	0	0	0	0	0.081398	0	0.0741901	0	0	0	0	0	0	0	0	0	0	0	0	0	0	0	0	0	0	0	0	0
724896	G	A	SNP	intergenic	B4U62_RS03795/yerI	intergenic (+30/-132)	---/Uncharacterized protein YerI	B4U62_RS03795/B4U62_RS03800	0	0	0	0	0	0	0	0	0	0	0	0	0	0	0	0	0	0	0	0	0	0	0	0	0	0	0	0	0	0	0	0	0	0	0	0	0	0	0	0	0
768245	A	G	SNP	synonymous	rhgT	E23E (GAA>GAG)	Rhamnogalacturonan acetylesterase RhgT	B4U62_RS04000	0	0	0	0	0.0595088	0	0	0	0	0	0	0	0	0	0	0	0	0	0	0	0	0	0	0	0	0	0	0	0	0	0	0	0	0	0	0	0	0	0	0	0
787721	G	T	SNP	intergenic	B4U62_RS04080/yezD	intergenic (+121/-33)	---/Uncharacterized protein YezD	B4U62_RS04080/B4U62_RS04085	0	0	0.175022	0	0	0	0	0	0	0	0	0	0	0	0	0	0	0	0	0	0	0	0	0	0	0	0	0	0	0	0	0	0	0	0	0	0	0	0	0	0
920762	T	C	SNP	nonsynonymous	yfiZ	L84P (CTC>CCC)	Probable siderophore transport system permease protein YfiZ	B4U62_RS04710	0	0	0	0	0	0	0	0	0	0	0	0	0	0	0	0	0	0	0.0631332	0	0	0	0	0	0	0	0	0	0	0	0	0	0	0	0	0	0	0	0	0	0
953388	G	A	SNP	intergenic	B4U62_RS04955/spo0M	intergenic (+56/+23)	---/Sporulation-control protein spo0M	B4U62_RS04955/B4U62_RS04960	0	0	0	0	0	0	0	0	0	0	0	0	0	0	0	0	0	0	0	0	0	0	0	0	0	0	0	0	0	0	0	0	0	0	0	0	0.0769606	0	0	0	0
984325	G	A	SNP	nonsynonymous	cspB	A60V (GCT>GTT)	Cold shock protein CspB	B4U62_RS05145	0	0	0	0	0	0	0	0	0	0	0	0	0	0	0	0	0	0	0	0	0	0.0559177	0.06287	0	0	0	0	0	0	0	0	0	0	0	0	0	0	0	0	0	0
988213	T	C	SNP	nonsynonymous	tcyP	L397P (CTT>CCT)	L-cystine uptake protein TcyP	B4U62_RS05165	0	0	0	0	0	0	0	0.0828314	0	0	0	0	0	0	0	0	0	0	0	0	0	0	0	0	0	0	0	0	0	0	0	0	0	0	0	0	0	0	0	0	0
995022	A	G	SNP	nonsynonymous	yhcR	S1213G (AGC>GGC)	Endonuclease YhcR	B4U62_RS05190	0	0	0	0	0	0	0	0	0	0	0	0	0	0	0	0	0	0	0	0	0	0	0	0	0	0	0	0	0	0	0	0	0	0	0	0	0	0	0	0	0
1012686	A	T	SNP	nonsense	lytF	L204* (TTA>TAA)	Peptidoglycan endopeptidase LytF	B4U62_RS05280	0	0	0	0	0	0	0	0	0	0	0	0	0	0	0	0	0	0	0	0	0	0	0	0	0	0	0	0	0	0	0	0	0	0	0.0730047	0.150684	0	0	0	0	0
1030882	A	AAGATAAC	INS	---	yhdN	coding (580/996 nt)	Aldo-keto reductase YhdN	B4U62_RS05360	0	0	0	0	0	0	0	0	0	0	0	0	0	0	0	0	0	0	0.127346	0	0	0	0	0	0	0	0	0	0	0	0	0	0	0	0.194188	0	0	0	0	0	0
1030890	C	AAGATAAC	INS	---	yhdN	coding (588/996 nt)	Aldo-keto reductase YhdN	B4U62_RS05360	0	0	0	0	0	0	0	0	0	0	0	0	0	0	0	0	0	0	0	0	0	0	0	0	0	0	0	0	0	0	0	0	0	0	0	0.149983	0	0	0	0	0
1078990	C	T	SNP	nonsynonymous	ecsB	R260W (CGG>TGG)	Protein EcsB	B4U62_RS05630	0	0	0	0	0	0	0	0.128128	0	0	0	0	0	0	0	0	0	0	0	0	0	0	0	0	0	0	0	0	0	0	0	0	0	0	0	0	0	0	0	0	0
1090999	G	A	SNP	synonymous	yhgE	A187A (GCG>GCA)	Uncharacterized protein YhgE	B4U62_RS05685	0	0	0	0	0	0	0	0	0	0	0	0	0	0	0	0	0	0	0	0	0	0	0	0	0	0	0	0	0	0	0	0	0	0	0	0	0	0	0	0	0
1096589	G	T	SNP	intergenic	yhfF/gltT	intergenic (+28/+9)	Uncharacterized protein YhfF/Proton/sodium-glutamate symport protein	B4U62_RS05710/B4U62_RS05715	0	0	0	0	0	0	0	0	0	0	0	0	0	0	0	0	0	0	0	0	0	0	0	0	0	0	0.0576797	0	0	0	0	0	0	0	0	0	0	0	0	0	0
1112761	T	C	SNP	nonsynonymous	hemAT	D399G (GAC>GGC)	Heme-based aerotactic transducer HemAT	B4U62_RS05795	0	0	0	0	0	0	0	0	0	0	0	0	0	0	0	0	0	0	0	0	0	0	0	0	0	0	0	0	0	0	0	0	0	0	0.0728312	0	0	0	0	0	0
1113395	G	A	SNP	nonsynonymous	hemAT	R188C (CGT>TGT)	Heme-based aerotactic transducer HemAT	B4U62_RS05795	0	0	0	0	0	0	0	0	0	0	0	0	0	0.0540986	0	0	0	0	0	0	0	0	0	0	0	0	0	0	0	0	0	0	0	0	0	0	0	0	0	0	0
1113536	G	T	SNP	nonsynonymous	hemAT	L141I (CTT>ATT)	Heme-based aerotactic transducer HemAT	B4U62_RS05795	0	0	0	0	0	0	0	0	0	0	0	0	0	0	0	0	0	0	0	0	0	0	0	0	0	0	0	0	0	0	0	0	0	0	0	0.115059	0	0	0	0	0
1113538	A	G	SNP	nonsynonymous	hemAT	L140P (CTC>CCC)	Heme-based aerotactic transducer HemAT	B4U62_RS05795	0	0	0	0.129932	0.886702	0.944946	0.849882	0.633689	0	0	0	0	0	0.704351	0.553608	0.557246	0	0	0	0	0	0	0	0	0	0	0.159555	0.780623	0.803838	0.797955	0.790329	0.741126	0	0	0	0.291706	0.945852	0.919928	1	1	0
1113539	G	T	SNP	nonsynonymous	hemAT	L140I (CTC>ATC)	Heme-based aerotactic transducer HemAT	B4U62_RS05795	0	0	0	0	0	0	0	0	0	0	0	0	0	0	0	0	0	0	0	0	0	0.320789	0.873578	0.288775	0	0	0	0	0	0	0	0	0	0	0	0	0	0	0	0	0
1113539	G	C	SNP	nonsynonymous	hemAT	L140V (CTC>GTC)	Heme-based aerotactic transducer HemAT	B4U62_RS05795	0	0	0	0	0	0	0	0	0	0	0	0	0	0	0	0	0	0	0	0	0	0	0	0	0	0	0	0.0945477	0.0999861	0.0943866	0	0	0	0	0	0	0	0	0	0	0
1113548	A	G	SNP	nonsynonymous	hemAT	F137L (TTT>CTT)	Heme-based aerotactic transducer HemAT	B4U62_RS05795	0	0	0	0	0	0	0	0	0	0	0	0	0	0	0	0	0	0	0	0	0	0	0	0.570156	0	0	0	0	0	0	0	0	0	0	0	0	0	0	0	0	0
1113563	A	C	SNP	nonsynonymous	hemAT	W132G (TGG>GGG)	Heme-based aerotactic transducer HemAT	B4U62_RS05795	0	0	0	0	0	0	0	0	0	0	0	0	0	0	0	0	0	0	0	0	0	0.0581822	0	0	0	0	0	0	0	0	0	0	0	0	0	0	0	0	0	0	0
1113742	T	C	SNP	nonsynonymous	hemAT	N72S (AAC>AGC)	Heme-based aerotactic transducer HemAT	B4U62_RS05795	0	0	0	0	0	0	0	0	0	0	0	0	0	0	0	0	0	0	0	0	0	0	0	0.099617	0	0	0	0	0	0	0	0	0	0	0	0	0	0	0	0	0
1140579	A	G	SNP	synonymous	addA	K245K (AAA>AAG)	ATP-dependent helicase/nuclease subunit A	B4U62_RS05920	0	0.0912929	0	0	0	0.103361	0	0	0	0	0.0978475	0.06918	0	0.0542359	0	0	0	0.0639572	0.0589499	0	0	0.0624132	0	0	0	0.1057	0	0.089509	0.0727515	0	0	0	0	0	0	0.0856586	0.052433	0.121746	0	0	0
1140579	A	C	SNP	nonsynonymous	addA	K245N (AAA>AAC)	ATP-dependent helicase/nuclease subunit A	B4U62_RS05920	0	0	0	0	0	0	0	0.0623059	0	0	0	0	0	0	0	0	0	0	0	0	0	0	0	0	0	0	0	0	0	0	0	0	0	0	0	0	0	0	0	0	0
1148146	C	G	SNP	synonymous	sbcC	G1120G (GGC>GGG)	Nuclease SbcCD subunit C	B4U62_RS05930	0	0	0	0.0645218	0	0	0	0	0	0	0	0	0	0	0	0	0	0	0	0	0	0	0	0	0	0	0	0	0	0	0	0	0	0	0	0	0	0	0	0	0
1256595	A	G	SNP	synonymous	yjcF	A99A (GCT>GCC)	Uncharacterized N-acetyltransferase YjcF	B4U62_RS06550	0	0	0	0	0	0.128938	0.10372	0	0	0	0	0	0	0	0	0	0	0	0	0	0	0	0	0	0	0	0	0	0	0	0	0	0	0	0	0	0	0	0.0814033	0	0
1289164	G	T	SNP	intergenic	yjgD/yjhA	intergenic (+31/-166)	Uncharacterized protein YjgD/Uncharacterized lipoprotein YjhA	B4U62_RS06745/B4U62_RS06750	0	0	0	0	0	0	0	0	0	0	0	0	0	0	0	0	0	0	0	0	0	0	0	0	0	0	0	0	0	0	0	0	0	0	0	0	0	0	0	0	0
1318531	C	G	SNP	intergenic	xlyB/yjqA	intergenic (+10/+30)	N-acetylmuramoyl-L-alanine amidase XlyB/Uncharacterized protein YjqA	B4U62_RS06895/B4U62_RS06900	0	0	0	0	0	0	0	0	0	0	0	0	0	0	0	0	0	0	0	0	0	0	0	0	0	0	0	0	0	0	0	0	0	0	0	0	0	0.0684233	0	0	0
1318550	G	C	SNP	intergenic	xlyB/yjqA	intergenic (+29/+11)	N-acetylmuramoyl-L-alanine amidase XlyB/Uncharacterized protein YjqA	B4U62_RS06895/B4U62_RS06900	0	0	0	0	0	0	0	0	0	0	0	0	0	0	0	0	0	0	0	0	0	0	0	0	0	0	0	0	0	0	0	0	0	0	0.0693617	0	0	0	0	0	0
1464248	C	T	SNP	nonsynonymous	mcpC	P197S (CCT>TCT)	Methyl-accepting chemotaxis protein McpC	B4U62_RS07705	0	0	0	0	0	0	0	0	0	0	0	0	0	0	0	0	0	0	0	0	0	0	0	0.0747156	0	0	0	0	0	0	0	0	0	0	0	0	0	0	0	0	0
1464528	T	TATTCTCAGCTACTTC	INS	---	mcpC	coding (869/1968 nt)	Methyl-accepting chemotaxis protein McpC	B4U62_RS07705	0	0	0	0	0	0	0	0	0	0	0	0	0	0	0	0	0	0	0	0	0	0	0	0	0	0	0	0	0	0	0	0	0	0	0	0	0	0	0.114634	0	0
1464544	C	TATTCTCAGCTACTTC	INS	---	mcpC	coding (885/1968 nt)	Methyl-accepting chemotaxis protein McpC	B4U62_RS07705	0	0	0	0	0	0	0	0	0	0	0	0	0	0	0	0	0	0	0	0	0	0	0	0	0	0	0	0	0	0	0	0	0	0	0	0	0	0	0	0.160458	0
1465109	C	T	SNP	nonsense	mcpC	Q484* (CAA>TAA)	Methyl-accepting chemotaxis protein McpC	B4U62_RS07705	0	0	0	0	0	0	0	0	0	0	0	0	0	0	0	0	0	0	0	0	0	0	0	0	0	0	0	0	0	0	0	0	0	0	0	0	0	0	0	0	0
1465446	93-bp	---	DEL	---	mcpC	coding (1787-1879/1968 nt)	Methyl-accepting chemotaxis protein McpC	B4U62_RS07705	0	0	0	0	0	0	0	0	0	0	0	0	0	0	0	0	0	0	0	0	0	0	0	0	0	0	0	0	0	0	0.182241	0.138291	0	0	0	0	0	0	0	0.0633922	0
1465575	T	AAAAC	INS	---	mcpC	coding (1916/1968 nt)	Methyl-accepting chemotaxis protein McpC	B4U62_RS07705	0	0	0	0	0	0	0	0	0	0	0	0	0	0	0	0	0	0	0	0	0	0	0	0	0	0	0	0	0	0	0	0	0	0	0	0	0	0	0	0	0
1471255	C	T	SNP	nonsynonymous	kinA	A400V (GCG>GTG)	Sporulation kinase A	B4U62_RS07725	0	0	0	0	0	0	0	0	0	0	0	0	0.0650058	0	0	0	0	0	0	0	0	0	0	0	0	0	0	0	0	0	0	0	0	0	0	0	0	0	0	0	0
1471696	A	---	DEL	---	kinA	coding (1640/1821 nt)	Sporulation kinase A	B4U62_RS07725	0	0	0	0	0	0	0	0	0	0	0	0	0	0	0	0	0	0	0	0	0.0908885	0	0	0.583368	0	0	0	0	0	0	0	0	0	0	0	0.0794382	0	0.0794697	0	0	0
1471702	T	C	SNP	nonsynonymous	kinA	I549T (ATA>ACA)	Sporulation kinase A	B4U62_RS07725	0	0	0	0	0	0	0	0	0	0	0.172803	0.0747571	0.0906978	0.686302	0.610757	0.548524	0	0	0	0	0.113291	0	0	0	0	0	0	0	0	0	0	0	0	0	0	0	0	0	0	0	0
1471761	A	G	SNP	nonsynonymous	kinA	T569A (ACG>GCG)	Sporulation kinase A	B4U62_RS07725	0	0	0	0	0	0	0	0	0	0	0	0	0	0	0	0	0	0	0	0	0.116232	0	0	0.0927072	0	0	0	0	0	0	0	0	0	0	0	0	0	0	0	0	0
1618351	T	A	SNP	nonsynonymous	pyrR	V6D (GTC>GAC)	Bifunctional protein PyrR	B4U62_RS08490	0	0	0	0	0	0	0	0	0	0	0	0	0	0	0	0	0	0	0	0	0	0	0	0	0	0	0	0	0	0	0	0	0	0	0	0	0	0	0	0	0
1702877	C	T	SNP	nonsynonymous	fliY	L59F (CTT>TTT)	Flagellar motor switch phosphatase FliY	B4U62_RS08920	0	0	0.145391	0.594271	0.0608211	0	0.0631356	0.349075	0	0	0	0	0	0	0	0	0	0	0.112983	0.0619721	0	0	0	0	0	0	0	0	0	0	0	0	0	0	0.0969372	0.0644083	0	0	0	0	0
1703145	C	T	SNP	nonsynonymous	fliY	S148L (TCG>TTG)	Flagellar motor switch phosphatase FliY	B4U62_RS08920	0	0	0	0	0	0	0	0	0	0	0.0548272	0	0	0	0	0	0	0	0.147412	0.214891	0.396564	0.356173	0.095819	0	0	0	0	0	0	0	0	0	0	0	0	0	0	0	0	0	0
1703154	C	A	SNP	nonsynonymous	fliY	T151K (ACA>AAA)	Flagellar motor switch phosphatase FliY	B4U62_RS08920	0	0	0	0	0	0	0	0	0	0	0	0	0	0	0	0	0	0	0	0	0	0	0	0	0	0	0	0	0	0	0	0	0	0	0	0	0	0.0781875	0	0.0547009	0
1703244	G	T	SNP	nonsynonymous	fliY	R181L (CGT>CTT)	Flagellar motor switch phosphatase FliY	B4U62_RS08920	0	0	0	0	0	0	0	0	0	0	0	0	0	0	0	0	0	0	0	0	0	0	0	0	0	0	0.0998907	0.0782199	0	0.0799842	0.166969	0.223018	0	0	0	0	0	0	0	0	0
1703363	C	T	SNP	nonsynonymous	fliY	L221F (CTT>TTT)	Flagellar motor switch phosphatase FliY	B4U62_RS08920	0	0	0	0	0	0	0	0	0	0	0.262125	0.619747	0.575622	0.206863	0.358957	0.341722	0	0	0	0	0	0	0	0	0	0	0	0	0	0	0	0	0	0	0	0	0	0	0	0	0
1705226	G	T	SNP	synonymous	fliP	P111P (CCG>CCT)	Flagellar biosynthetic protein FliP	B4U62_RS08935	0	0	0	0	0	0	0	0	0	0	0	0	0	0	0	0	0	0	0	0	0	0	0	0	0	0	0.0856462	0.0792689	0.0696716	0.0701127	0.170698	0.271	0	0	0	0	0	0	0	0	0
1730315	C	T	SNP	nonsynonymous	polC	P1051L (CCG>CTG)	DNA polymerase III PolC-type	B4U62_RS09050	0	0	0	0.102401	0	0	0	0.509497	0	0	0	0	0	0	0	0	0	0	0	0	0	0	0	0	0	0	0	0	0	0	0	0	0	0	0	0	0	0	0	0	0
1730468	G	A	SNP	nonsynonymous	polC	R1102Q (CGG>CAG)	DNA polymerase III PolC-type	B4U62_RS09050	0	0	0	0	0	0	0	0	0	0	0	0	0	0	0	0	0	0	0	0	0	0	0	0	0	0	0	0	0	0	0	0.0650201	0	0	0	0	0	0	0	0	0
1731417	C	TTAGAT	INS	---	polC	coding (4254/4314 nt)	DNA polymerase III PolC-type	B4U62_RS09050	0	0	0	0	0	0	0	0	0	0	0	0	0	0	0	0	0	0	0	0	0	0	0	0	0	0	0	0	0	0	0	0.101025	0	0	0	0	0	0	0	0	0
1865613	A	G	SNP	synonymous	ymaG	A69A (GCT>GCC)	Uncharacterized protein YmaG	B4U62_RS09410	0	0	0	0	0	0	0	0	0	0	0	0	0	0	0	0	0	0	0	0	0	0	0	0	0	0	0	0	0	0	0	0	0	0	0	0	0	0	0	0	0
2008152	C	A	SNP	nonsynonymous	yogA	L199M (CTG>ATG)	Uncharacterized zinc-type alcohol dehydrogenase-like protein YogA	B4U62_RS10025	0	0	0	0	0	0	0	0	0	0	0.126151	0.0886002	0.0779715	0.788866	0.609278	0.575618	0	0	0	0.0565562	0.076335	0	0	0	0	0	0	0	0	0	0	0	0	0	0	0	0	0	0	0	0
2077369	G	A	SNP	nonsynonymous	yobO	A378T (GCT>ACT)	Putative phage-related protein YobO	B4U62_RS10375	0	0	0	0	0	0	0	0	0	0	0	0	0	0	0	0	0	0	0	0	0	0	0	0.506377	0	0	0	0	0	0	0	0	0	0	0	0	0	0	0	0	0
2222333	A	G	SNP	intergenic	yonR/yonP	intergenic (-914/-39)	SPbeta prophage-derived uncharacterized HTH-type transcriptional regulator YonR/SPbeta prophage-derived uncharacterized protein YonP	B4U62_RS11440/B4U62_RS11445	0	0	0	0	0	0	0	0	0	0	0	0	0	0	0	0	0	0	0	0	0	0	0	0	0	0	0	0	0	0	0	0	0	0	0	0	0	0	0	0	0
2224501	G	GCC	INS	---	yonO	coding (1896/2520 nt)	DNA-directed RNA polymerase YonO	B4U62_RS11450	0	0	0	0	0	0	0	0	0	0	0	0	0	0	0	0	0	0	0	0	0	0	0.0813255	0	0	0	0	0	0	0	0	0	0	0	0	0	0	0	0	0	0
2316258	G	C	SNP	intergenic	ypbR/B4U62_RS11975	intergenic (-116/+60)	Uncharacterized protein YpbR/---	B4U62_RS11970/B4U62_RS11975	0	0	0	0	0	0	0	0	0	0.0774355	0	0	0	0	0	0	0	0	0	0	0	0	0	0	0	0	0	0	0	0	0	0	0	0	0	0	0	0	0	0	0
2552506	G	T	SNP	nonsense	sinI	E14* (GAA>TAA)	Protein SinI	B4U62_RS13300	0	0	0	0	0	0	0	0	0	0	0	0	0	0	0	0	0	0	0	0	0	0	0	0	0	0	0	0	0	0	0	0	0	0	0	0	0	0	0	0	0
2553084	C	T	SNP	intergenic	sinR/tasA	intergenic (+75/+18)	HTH-type transcriptional regulator SinR/Major biofilm matrix component	B4U62_RS13305/B4U62_RS13310	0	0	0	0	0	0	0	0	0	0	0	0	0	0	0	0	0	0	0	0	0	0	0	0.0739408	0	0	0	0	0	0	0	0	0	0	0	0	0	0	0	0	0
2578188	A	G	SNP	nonsynonymous	pstBA	S216P (TCA>CCA)	phosphate ABC transporter ATP-binding protein	B4U62_RS13490	0	0	0	0	0	0	0	0	0	0	0	0	0	0	0	0	0	0	0.0523319	0.0957971	0.123104	0.0842695	0	0.133372	0	0	0	0	0	0	0	0	0	0	0.0796752	0	0	0	0	0	0
2604050	A	T	SNP	intergenic	yqxD/yqfL	intergenic (-161/+93)	UPF0178 protein YqxD/Putative pyruvate, phosphate dikinase regulatory protein	B4U62_RS13625/B4U62_RS13630	0	0	0	0	0	0	0	0	0	0	0	0	0	0	0	0	0	0	0	0	0.0824466	0.0668125	0	0	0	0	0	0	0	0	0	0	0	0	0	0	0	0	0	0	0
2913644	A	G	SNP	intergenic	trxA/abf2	intergenic (-289/+34)	Thioredoxin/Intracellular exo-alpha-L-arabinofuranosidase 2	B4U62_RS15370/B4U62_RS15380	0	0	0	0	0	0	0	0	0	0	0	0	0	0	0	0	0	0	0	0	0	0	0	0	0	0	0	0	0	0	0	0	0	0	0	0	0	0	0	0	0
2981727	G	A	SNP	nonsynonymous	citZ	A187V (GCG>GTG)	Citrate synthase 2	B4U62_RS15695	0	0	0	0	0	0	0	0.115047	0	0	0	0	0	0	0	0	0	0	0	0	0	0	0	0	0	0	0	0	0	0	0	0	0	0	0	0	0	0	0	0	0
2989846	G	C	SNP	intergenic	accD/ytsJ	intergenic (-264/+71)	Acetyl-coenzyme A carboxylase carboxyl transferase subunit beta/Probable NAD-dependent malic enzyme 4	B4U62_RS15730/B4U62_RS15735	0	0	0	0	0	0	0	0	0	0	0.0649438	0	0	0	0	0	0	0	0	0	0	0	0	0	0	0	0	0	0	0	0	0	0	0	0	0	0	0	0	0	0
3056856	C	G	SNP	intergenic	ytzB/malS	intergenic (+43/+10)	Uncharacterized protein YtzB/Probable NAD-dependent malic enzyme 3	B4U62_RS16080/B4U62_RS16085	0	0	0	0	0	0	0	0	0	0	0	0	0	0	0	0	0	0	0	0	0	0	0	0	0	0.0784516	0	0	0	0	0	0	0	0	0	0	0	0	0	0	0
3084486	A	C	SNP	nonsynonymous	ytdP	I344L (ATA>CTA)	Uncharacterized HTH-type transcriptional regulator YtdP	B4U62_RS16210	0	0	0	0	0	0	0	0	0	0	0	0	0	0	0	0	0	0	0	0	0	0	0	0.0877075	0	0	0	0	0	0	0	0	0	0	0	0	0	0	0	0	0
3142256	A	C	SNP	nonsynonymous	mntD	V242G (GTC>GGC)	Manganese transport system membrane protein MntD	B4U62_RS16505	0	0	0	0	0	0	0.0539608	0	0	0	0	0	0	0	0	0	0	0	0	0	0	0	0	0	0	0	0	0	0	0	0	0	0	0	0	0	0	0	0	0	0
3258452	A	---	DEL	---	yuxH	coding (830/1230 nt)	Uncharacterized protein YuxH	B4U62_RS17165	0	0	0	0	0	0	0	0	0	0	0	0	0	0	0	0.0893512	0	0	0	0	0	0	0	0	0	0	0	0	0	0	0	0	0	0	0	0	0	0	0	0	0
3258453	T	---	DEL	---	yuxH	coding (829/1230 nt)	Uncharacterized protein YuxH	B4U62_RS17165	0	0	0	0	0	0	0	0	0	0	0	0	0	0	0	0.0882277	0	0	0	0	0	0	0	0	0	0	0	0	0	0	0	0	0	0	0	0	0	0	0	0	0
3258872	TCAATATA	---	DEL	---	yuxH	coding (403-410/1230 nt)	Uncharacterized protein YuxH	B4U62_RS17165	0	0	0	0	0	0	0	0	0	0	0	0	0	0	0	0.276704	0	0	0	0	0	0	0	0	0	0	0	0	0	0	0	0.0529345	0	0	0	0	0	0	0	0	0
3334605	G	A	SNP	nonsynonymous	pucL	D477N (GAC>AAC)	Uric acid degradation bifunctional protein PucL	B4U62_RS17515	0	0	0	0	0	0	0	0	0	0	0	0	0	0	0	0	0	0	0	0	0	0	0	0	0	0	0	0	0	0	0	0	0	0.0538449	0	0	0	0	0	0	0
3335775	G	C	SNP	synonymous	pucE	S171S (TCC>TCG)	Probable xanthine dehydrogenase subunit E	B4U62_RS17530	0	0	0	0	0	0	0	0	0	0	0	0	0	0	0	0	0	0	0	0	0	0	0	0	0	0	0	0.0710893	0	0	0	0	0	0	0	0	0	0	0	0	0
3388276	T	C	SNP	nonsynonymous	yuxN	L50P (CTT>CCT)	Uncharacterized HTH-type transcriptional regulator YuxN	B4U62_RS17835	0	0	0	0.0518694	0	0	0	0	0	0	0	0	0	0	0	0	0	0	0	0	0	0	0	0	0	0	0	0	0	0	0	0	0	0	0	0	0	0	0	0	0
3407833	C	T	SNP	nonsynonymous	yvrG	G180S (GGC>AGC)	Sensor histidine kinase YvrG	B4U62_RS17930	0	0	0	0	0	0	0	0	0	0	0	0	0	0	0	0	0	0	0	0	0	0	0	0	0	0	0	0	0	0	0	0	0	0	0	0.0579791	0	0	0	0	0
3420933	A	C	SNP	synonymous	yvsH	G49G (GGT>GGG)	Putative arginine/ornithine antiporter	B4U62_RS18005	0	0.0511832	0	0	0	0	0	0	0	0	0	0	0	0	0	0	0	0	0	0	0	0	0	0	0	0	0	0	0	0	0	0	0	0	0	0	0	0	0	0	0
3524160	A	TGAACGGCGC	INS	---	epsF	coding (279/1155 nt)	Putative glycosyltransferase EpsF	B4U62_RS18510	0	0	0	0	0	0	0	0	0	0	0	0	0	0	0	0	0	0	0	0	0	0	0	0	0	0	0	0	0	0	0	0	0	0	0	0	0	0	0.1475	0	0
3525928	22-bp	---	DEL	---	epsD	coding (461-482/1146 nt)	Putative glycosyltransferase EpsD	B4U62_RS18520	0	0	0	0	0	0	0	0	0	0	0	0	0	0	0	0	0	0	0	0	0	0.0657577	0.0520044	0	0	0	0	0	0	0	0	0	0	0	0	0	0	0	0	0	0
3528146	21-bp	---	DEL	---	epsC	coding (76-96/1821 nt)	Probable polysaccharide biosynthesis protein EpsC	B4U62_RS18525	0	0	0	0	0	0	0	0	0	0	0	0	0	0	0	0	0	0	0	0	0	0	0	0	0	0	0	0	0	0	0	0	0	0	0	0	0	0	0	0	0
3528316	A	C	SNP	intergenic	epsC/yveL	intergenic (-75/+160)	Probable polysaccharide biosynthesis protein EpsC/Putative tyrosine-protein kinase YveL	B4U62_RS18525/B4U62_RS18530	0	0	0	0	0	0	0	0	0	0	0	0	0	0.0546527	0	0	0	0	0	0	0	0	0	0	0	0	0	0	0	0	0	0	0	0	0	0	0	0	0	0	0
3532324	G	T	SNP	intergenic	B4U62_RS18550/padC	intergenic (+12/+15)	---/Phenolic acid decarboxylase PadC	B4U62_RS18550/B4U62_RS18555	0	0	0	0	0	0	0	0	0	0	0	0	0	0	0	0	0	0	0	0	0	0	0	0	0	0	0	0	0	0	0	0	0	0.0646663	0	0	0	0	0	0	0
3608838	T	G	SNP	intergenic	yvlA/yvkN	intergenic (-52/-166)	Uncharacterized protein YvlA/Uncharacterized protein YvkN	B4U62_RS18930/B4U62_RS18935	0	0	0	0	0	0.0506182	0	0	0	0	0	0	0	0	0	0	0	0	0	0	0	0	0	0	0	0	0	0	0	0	0	0	0	0	0	0	0	0	0	0	0
3620334	T	C	SNP	intergenic	yvkA/minJ	intergenic (+23/+25)	Uncharacterized MFS-type transporter YvkA/Cell division topological determinant MinJ	B4U62_RS18970/B4U62_RS18975	0	0	0	0	0	0	0	0	0	0	0	0	0	0	0	0	0	0	0	0	0	0	0	0	0	0	0	0	0.0500703	0	0	0	0	0	0	0	0	0	0	0	0
3620345	T	G	SNP	intergenic	yvkA/minJ	intergenic (+34/+14)	Uncharacterized MFS-type transporter YvkA/Cell division topological determinant MinJ	B4U62_RS18970/B4U62_RS18975	0	0	0	0	0	0	0	0	0	0	0	0	0	0	0	0	0	0	0	0	0.0590925	0	0	0	0	0	0	0	0	0	0	0	0	0	0	0	0	0	0	0	0
3620351	G	C	SNP	intergenic	yvkA/minJ	intergenic (+40/+8)	Uncharacterized MFS-type transporter YvkA/Cell division topological determinant MinJ	B4U62_RS18970/B4U62_RS18975	0	0.0721855	0	0	0	0	0	0	0	0	0	0	0	0	0	0	0	0	0	0	0	0	0	0	0	0	0	0	0	0	0	0	0	0	0	0	0	0	0	0	0
3634510	G	A	SNP	nonsynonymous	yvyC	P86L (CCA>CTA)	Uncharacterized protein YvyC	B4U62_RS19045	0	0	0	0	0	0	0	0	0	0	0	0	0	0.055305	0.107975	0	0	0	0	0	0	0	0	0	0	0	0	0	0	0	0	0	0	0	0	0	0	0	0	0	0
3734821	G	C	SNP	nonsynonymous	ywqB	G311A (GGG>GCG)	Uncharacterized protein YwqB	B4U62_RS19545	0	0	0	0	0	0	0	0	0	0	0	0	0	0	0	0	0	0	0	0	0	0	0	0.0572753	0	0	0	0	0	0	0	0	0	0	0	0	0	0	0	0	0
3764164	C	G	SNP	intergenic	clsA/mta	intergenic (+14/+7)	Major cardiolipin synthase ClsA/HTH-type transcriptional activator mta	B4U62_RS19710/B4U62_RS19715	0	0	0	0	0	0	0	0	0	0	0	0	0	0	0	0	0	0	0	0	0	0	0	0	0	0	0	0	0	0	0	0	0	0	0	0	0	0.062747	0	0	0
3764173	A	C	SNP	nonsynonymous	mta	*258E (TAA>GAA)	HTH-type transcriptional activator mta	B4U62_RS19715	0	0	0	0	0	0	0	0	0	0.103586	0	0.103492	0.114682	0	0	0	0	0	0	0	0	0	0	0.100575	0	0	0	0	0.127432	0	0	0.102828	0	0.12263	0	0	0.072412	0	0	0.128381	0
3764176	G	C	INS	---	mta	coding (769/774 nt)	HTH-type transcriptional activator mta	B4U62_RS19715	0	0	0	0	0	0	0	0	0	0	0	0	0	0	0	0	0	0	0	0	0	0	0	0	0	0	0	0	0.0514636	0	0	0	0	0	0	0	0	0	0	0	0
3859367	A	T	SNP	nonsynonymous	ywgA	I58N (ATT>AAT)	Uncharacterized protein YwgA	B4U62_RS20245	0	0	0	0	0	0	0	0	0	0	0	0	0	0	0	0	0	0	0	0	0	0	0	0	0	0	0	0	0	0	0	0	0	0	0	0	0	0	0	0	0
3859553	C	---	DEL	---	ywgA/ywfO	intergenic (-14/+22)	Uncharacterized protein YwgA/Uncharacterized protein YwfO	B4U62_RS20245/B4U62_RS20250	0	0	0.109241	0	0	0	0	0	0	0	0	0	0	0	0	0	0	0	0	0	0	0	0	0	0	0	0	0	0	0	0	0	0	0	0	0	0	0	0	0	0
3860534	C	A	SNP	nonsynonymous	ywfO	V115F (GTC>TTC)	Uncharacterized protein YwfO	B4U62_RS20250	0	0	0	0	0	0	0	0	0	0	0	0	0	0	0	0	0	0	0	0	0	0	0	0	0	0	0	0	0	0	0	0	0	0	0	0	0	0	0.0553398	0.242987	0
3924342	G	A	SNP	synonymous	ywcA	R26R (CGG>CGA)	Uncharacterized symporter YwcA	B4U62_RS20580	0	0	0	0	0	0	0	0	0	0	0	0	0	0	0	0	0	0	0	0	0	0	0	0	0	0	0	0	0	0	0	0	0	0	0	0	0	0	0	0	0
3949969	C	A	SNP	intergenic	ywaD/ywaC	intergenic (+8/+22)	Aminopeptidase YwaD/GTP pyrophosphokinase YwaC	B4U62_RS20695/B4U62_RS20700	0	0	0	0	0.115187	0	0	0	0	0	0	0	0	0	0	0	0	0	0	0	0	0	0	0.0709329	0	0	0	0.12043	0	0	0	0	0	0	0	0	0	0	0	0	0
4027153	C	G	SNP	nonsynonymous	wapA	K1145N (AAG>AAC)	tRNA nuclease WapA	B4U62_RS21090	0	0.0647383	0	0	0	0	0	0	0	0	0	0	0	0	0	0	0	0	0	0	0	0	0	0	0	0	0	0	0	0	0	0	0	0	0	0	0	0	0	0	0
4056502	A	C	SNP	nonsynonymous	yxeQ	L137R (CTG>CGG)	Uncharacterized protein YxeQ	B4U62_RS21210	0	0	0	0	0	0	0	0	0	0	0	0	0	0	0	0	0	0	0	0	0	0	0	0	0	0	0	0	0	0	0	0	0	0	0.065834	0	0	0	0	0	0
4086609	C	G	SNP	intergenic	iolS/yxcE	intergenic (+31/-231)	Aldo-keto reductase IolS/Uncharacterized protein YxcE	B4U62_RS21370/B4U62_RS21375	0	0	0	0	0	0	0	0	0	0	0	0	0	0	0	0	0	0	0	0	0	0	0	0	0	0	0	0	0	0	0	0	0	0	0	0	0	0	0	0	0
4181921	G	A	SNP	nonsynonymous	yybD	D143N (GAC>AAC)	Putative acetyltransferase BSU40680	B4U62_RS21900	0	0	0	0	0	0	0	0	0	0	0	0	0	0	0	0	0	0	0	0	0	0	0	0	0	0	0	0	0	0	0	0	0	0	0	0	0	0	0	0	0
[truncated: 7 more columns]

## Sheet: Bs_root
Final mutation set of Bs_root The table shows final mutation set of all sequenced populations. Type of mutations: SNP, single nucleotide polymorphism, DEL, deletion, INS, insertion, AMP, duplications. R = replicate, T = transfer
Position	Ref_seq	Mut_seq	Type	SNP type	Gene	Mutation	Function	Locus_tag	DK1042	Bs_root_R1_T6	Bs_root_R1_T12	Bs_root_R1_T18	Bs_root_R1_T23	Bs_root_R1_T30	DK1042	Bs_root_R2_T6	Bs_root_R2_T12	Bs_root_R2_T18	Bs_root_R2_T23	Bs_root_R2_T30	DK1042	Bs_root_R3_T6	Bs_root_R3_T12	Bs_root_R3_T18	Bs_root_R3_T23	Bs_root_R3_T30	DK1042	Bs_root_R4_T6	Bs_root_R4_T12	Bs_root_R4_T18	Bs_root_R4_T23	Bs_root_R4_T30	DK1042	Bs_root_R5_T6	Bs_root_R5_T12	Bs_root_R5_T18	Bs_root_R5_T23	Bs_root_R5_T30	DK1042	Bs_root_R6_T6	Bs_root_R6_T12	Bs_root_R6_T23	Bs_root_R6_T30	DK1042	Bs_root_R7_T6	Bs_root_R7_T12	Bs_root_R7_T18	Bs_root_R7_T23	Bs_root_R7_T30
2110	C	A	SNP	nonsynonymous	dnaN	T45K (ACA>AAA)	Beta sliding clamp	B4U62_RS00010	0	0	0	0	0.0768919	0	0	0	0	0	0	0	0	0	0	0	0	0	0	0	0	0	0	0	0	0	0	0	0	0	0	0	0	0	0	0	0	0	0	0	0
17667	C	A	SNP	synonymous	dacA	A32A (GCC>GCA)	D-alanyl-D-alanine carboxypeptidase DacA	B4U62_RS00075	0	0	0	0	0	0	0	0	0	0	0	0	0	0	0	0.107678	0	0	0	0	0	0	0	0	0	0	0	0	0	0	0	0	0	0	0	0	0	0	0	0	0
36206	A	T	INS	---	xpaC	coding (325/615 nt)	Protein XpaC	B4U62_RS00185	0	0	0	0	0	0	0	0	0	0	0	0	0	0	0	0	0	0	0	0	0	0	0	0	0	0	0	0	0	0	0	0	0	0.0557485	0	0	0	0	0	0	0
43710	C	T	SNP	synonymous	yazA	Y9Y (TAC>TAT)	UPF0213 protein YazA	B4U62_RS00235	0	0.0509901	0	0	0	0	0	0	0	0	0	0	0	0	0	0.0907359	0.811495	0.372938	0	0	0	0	0	0	0	0.0687346	0	0	0	0	0	0	0	0	0	0	0	0	0	0	0
64821	G	T	SNP	intergenic	spoVT/yabM	intergenic (+149/-33)	Stage V sporulation protein T/Uncharacterized membrane protein YabM	B4U62_RS00340/B4U62_RS00345	0	0	0	0	0	0	0	0.0508232	0	0	0	0	0	0	0	0	0	0	0	0	0	0	0	0	0	0	0	0	0	0	0	0	0	0	0	0	0	0	0	0	0
72039	G	T	SNP	nonsense	spoIIE	E489* (GAG>TAG)	Stage II sporulation protein E	B4U62_RS00390	0	0	0	0	0	0	0	0	0	0	0	0	0	0	0	0	0	0	0	0	0	0	0	0	0	0	0	0	0	0	0	0	0	0.522862	0	0	0	0	0	0	0
83364	A	G	SNP	nonsynonymous	pabB	N155S (AAT>AGT)	Aminodeoxychorismate synthase component 1	B4U62_RS00440	0	0	0	0	0	0	0	0	0	0	0	0	0	0	0	0	0	0	0	0	0	0	0	0	0	0	0	0	0.324399	0.130223	0	0	0	0	0	0	0	0	0	0	0
109667	C	G	SNP	nonsense	yacL	Y319* (TAC>TAG)	Uncharacterized PIN and TRAM-domain containing protein YacL	B4U62_RS00590	0	0	0	0	0	0	0	0	0	0	0	0.26447	0	0	0	0	0	0	0	0	0	0	0	0	0	0	0	0	0	0	0	0	0	0	0	0	0	0	0	0	0
148782	C	A	SNP	nonsynonymous	rpsK	R130S (CGC>AGC)	30S ribosomal protein S11	B4U62_RS00865	0	0	0	0	0	0	0	0	0	0.104919	0	0	0	0	0	0.198038	0	0	0	0	0	0	0	0	0	0	0	0	0	0	0	0	0	0	0	0	0	0	0	0	0
234540	G	C	SNP	nonsynonymous	glpT	T278S (ACT>AGT)	Glycerol-3-phosphate transporter	B4U62_RS01320	0	0	0	0	0	0	0	0	0	0	0.0700893	0	0	0	0	0	0	0	0	0	0	0	0	0	0	0	0	0	0	0	0	0	0	0	0	0	0	0	0	0	0
235527	T	C	SNP	intergenic	glpT/ybeF	intergenic (-155/-142)	Glycerol-3-phosphate transporter/Uncharacterized protein YbeF	B4U62_RS01320/B4U62_RS01330	0	0	0	0	0	0	0	0	0	0	0	0	0	0	0	0	0	0	0	0	0	0	0	0	0	0	0	0	0	0	0	0	0	0	0	0	0	0	0	0	0.137836
278509	G	T	SNP	nonsynonymous	ycbL	G30V (GGA>GTA)	Uncharacterized transcriptional regulatory protein YcbL	B4U62_RS01540	0	0	0	0	0	0	0	0	0	0	0.0750098	0	0	0	0	0	0	0	0	0	0	0	0	0	0	0	0	0	0	0	0	0	0	0	0	0	0	0	0	0	0
295135	C	A	SNP	nonsynonymous	natK	D161Y (GAT>TAT)	Sensor histidine kinase NatK	B4U62_RS01635	0	0	0	0	0	0	0	0	0	0	0	0	0	0	0	0	0	0	0	0	0	0	0.463137	0	0	0	0	0	0	0	0	0	0	0	0	0	0	0	0	0	0
310896	C	A	SNP	intergenic	znuB/yceB	intergenic (+10/+28)	High-affinity zinc uptake system membrane protein ZnuB/Uncharacterized protein YceB	B4U62_RS01710/B4U62_RS01715	0	0	0	0	0	0	0	0	0	0	0	0	0	0	0	0	0.0585642	0	0	0	0	0	0	0	0	0	0	0	0	0	0	0	0	0	0	0	0	0	0	0	0
318386	A	G	SNP	nonsynonymous	naiP	S207G (AGC>GGC)	Putative niacin/nicotinamide transporter NaiP	B4U62_RS01750	0	0	0	0	0	0.057497	0	0	0	0	0	0	0	0	0	0	0	0	0	0	0	0	0	0	0	0	0	0	0	0	0	0	0	0	0	0	0	0	0	0	0
333621	G	T	SNP	synonymous	bmr3	R134R (CGC>CGA)	Multidrug resistance protein 3	B4U62_RS01815	0	0	0	0	0	0	0	0	0	0	0	0	0	0	0	0	0	0	0	0	0	0	0	0	0	0	0	0	0	0	0	0	0	0.137946	0	0	0	0	0	0	0
339161	C	G	SNP	intergenic	nadE/tmrB	intergenic (+12/+38)	NH(3)-dependent NAD(+) synthetase/Tunicamycin resistance protein	B4U62_RS01845/B4U62_RS01850	0	0	0	0	0	0	0	0	0	0	0	0	0	0	0	0	0	0	0	0	0	0	0	0	0	0	0	0	0	0	0	0	0	0	0	0	0	0.051333	0	0	0
342006	A	T	SNP	nonsynonymous	ycgK	T158S (ACA>TCA)	Uncharacterized HTH-type transcriptional regulator YcgK	B4U62_RS01870	0	0	0	0	0	0	0	0	0	0	0	0	0	0	0	0	0	0	0	0	0	0	0.105402	0	0	0	0	0	0	0	0	0	0	0	0	0	0	0	0	0	0
367200	G	T	SNP	synonymous	yciC	T365T (ACG>ACT)	Putative metal chaperone YciC	B4U62_RS01970	0	0	0	0	0	0	0	0	0	0	0	0.0909233	0	0	0	0	0	0	0	0	0	0	0	0	0	0	0	0	0	0	0	0	0	0	0	0	0	0	0	0	0
375556	C	T	SNP	nonsynonymous	hxlA	V96I (GTA>ATA)	3-hexulose-6-phosphate synthase	B4U62_RS02020	0	0	0	0	0	0	0	0	0	0	0	0	0	0	0	0	0.0973468	0	0	0	0	0	0	0	0	0	0	0	0	0	0	0	0	0	0	0	0	0	0	0	0
402547	T	G	SNP	nonsynonymous	srfAD	C40G (TGC>GGC)	Surfactin synthase thioesterase subunit	B4U62_RS02045	0	0	0	0	0	0	0	0	0	0	0	0	0	0	0	0	0	0	0	0	0	0	0	0	0	0	0	0	0	0	0	0.051043	0	0	0	0	0	0	0	0	0
402566	A	G	SNP	nonsynonymous	srfAD	E46G (GAG>GGG)	Surfactin synthase thioesterase subunit	B4U62_RS02045	0	0	0	0	0	0	0	0	0	0	0	0	0	0	0	0	0	0	0	0	0	0	0	0	0	0	0	0	0	0	0	0	0	0	0	0	0.0555401	0	0	0	0
415953	C	T	SNP	nonsynonymous	yclE	A188V (GCC>GTC)	AB hydrolase superfamily protein YclE	B4U62_RS02120	0	0.0503407	0	0	0	0	0	0	0	0	0	0	0	0	0	0	0	0	0	0	0	0	0	0	0	0	0	0	0	0	0	0	0	0	0	0	0	0	0	0	0
463118	C	A	SNP	intergenic	lipC/yczI	intergenic (+5/-168)	Spore germination lipase LipC/Uncharacterized protein YczI	B4U62_RS02365/B4U62_RS02370	0	0	0	0	0	0	0	0	0	0	0	0	0	0	0	0	0	0	0	0	0	0	0	0	0	0	0	0	0	0	0	0	0	0	0	0	0	0.0507698	0	0	0
529455	C	T	SNP	noncoding	B4U62_RS02760	noncoding (80/84 nt)	---	B4U62_RS02760	0	0.0742211	0	0	0	0	0	0	0	0	0	0	0	0	0	0	0	0	0	0	0	0	0	0	0	0	0	0	0	0	0	0	0	0	0	0	0	0	0	0	0
530256	C	T	SNP	nonsynonymous	int	M132I (ATG>ATA)	ICEBs1 integrase	B4U62_RS02765	0	0	0	0	0	0	0	0	0	0	0	0	0	0	0	0	0	0	0	0	0	0	0	0	0	0	0	0	0.0767031	0	0	0	0	0	0	0	0	0	0	0	0
602744	G	T	SNP	nonsynonymous	ydgB	T4K (ACA>AAA)	Uncharacterized protein YdgB	B4U62_RS03195	0	0	0	0	0	0	0	0	0	0	0	0	0	0	0	0	0	0	0	0	0	0	0	0	0	0	0	0	0	0	0	0	0	0.0545216	0	0	0	0	0	0	0
623999	C	A	SNP	nonsense	ydhJ	Y195* (TAC>TAA)	Uncharacterized protein YdhJ	B4U62_RS03300	0	0	0	0	0	0	0	0	0	0	0	0	0	0	0	0	0	0	0	0	0	0	0	0	0	0	0.0527096	0	0	0	0	0	0	0	0	0	0	0	0	0	0
644690	G	C	SNP	nonsynonymous	ydiF	D603E (GAC>GAG)	Putative ATP-binding protein YdiF	B4U62_RS03420	0	0	0	0	0	0	0	0	0.0705099	0.38239	0.667456	0.740858	0	0	0	0	0	0	0	0	0	0	0	0	0	0	0	0	0	0	0	0	0	0	0	0	0	0	0	0	0
665167	C	A	SNP	nonsynonymous	gutR	V714L (GTA>TTA)	Transcription activator GutR	B4U62_RS03535	0	0	0.0823455	0	0	0	0	0	0	0	0	0	0	0	0	0	0	0	0	0	0	0	0	0	0	0	0	0	0	0	0	0	0	0	0	0	0	0	0	0	0
672003	T	G	SNP	intergenic	ydjF/ydjG	intergenic (+33/-33)	Phage shock protein A homolog/Uncharacterized protein YdjG	B4U62_RS03555/B4U62_RS03560	0	0	0	0	0	0	0	0	0	0	0	0	0	0	0	0	0	0	0	0	0	0	0	0	0	0	0	0	0	0	0	0.0867777	0	0	0	0	0	0	0	0	0
685656	T	C	SNP	synonymous	gabP	E317E (GAA>GAG)	GABA permease	B4U62_RS03625	0	0	0	0	0	0	0	0	0	0	0.0731792	0	0	0	0	0	0	0	0	0	0	0	0	0	0	0	0	0	0	0	0	0	0	0	0	0	0	0	0	0	0
696057	G	T	SNP	intergenic	pbuG/yebC	intergenic (+31/-180)	Guanine/hypoxanthine permease PbuG/Uncharacterized protein YebC	B4U62_RS03660/B4U62_RS03665	0	0	0	0	0	0	0	0	0	0	0	0	0	0	0	0	0	0	0	0	0	0	0	0	0	0	0	0	0	0	0	0	0	0	0	0	0.0805473	0	0.11005	0	0
724896	G	A	SNP	intergenic	B4U62_RS03795/yerI	intergenic (+30/-132)	---/Uncharacterized protein YerI	B4U62_RS03795/B4U62_RS03800	0	0	0.0814233	0	0	0	0	0	0	0	0	0	0	0	0	0	0	0	0	0	0	0	0	0	0	0	0	0	0	0	0	0	0	0	0	0	0	0	0	0	0
727619	T	A	SNP	nonsynonymous	opuE	Y247F (TAC>TTC)	Osmoregulated proline transporter OpuE	B4U62_RS03810	0	0	0	0	0	0	0	0	0	0	0	0	0	0	0	0	0	0	0	0	0	0	0	0	0	0	0	0	0	0	0	0	0	0	0	0	0	0.0718894	0	0	0
735994	C	A	SNP	synonymous	swrC	L1000L (CTC>CTA)	Swarming motility protein SwrC	B4U62_RS03835	0	0	0	0	0	0	0	0	0	0	0	0	0	0	0	0	0	0	0	0	0	0	0	0	0	0	0	0	0.0750766	0	0	0	0	0	0	0	0	0	0	0	0
738865	A	T	SNP	nonsynonymous	rlmCD	K408M (AAG>ATG)	23S rRNA (uracil-C(5))-methyltransferase RlmCD	B4U62_RS03845	0	0	0	0	0.0546646	0	0	0	0	0	0	0	0	0	0	0	0	0	0	0	0	0	0	0	0	0	0	0	0	0	0	0	0	0	0	0	0	0	0	0	0
741847	C	A	SNP	nonsense	yeeA	S507* (TCA>TAA)	Putative DNA methyltransferase YeeA	B4U62_RS03860	0	0	0	0	0	0	0	0	0	0	0.169675	0	0	0	0	0	0	0	0	0	0	0	0	0	0	0	0	0	0	0	0	0	0	0	0	0	0	0	0	0	0
766299	G	T	SNP	nonsynonymous	yesS	S141I (AGC>ATC)	HTH-type transcriptional regulator YesS	B4U62_RS03995	0	0	0	0	0	0	0	0	0	0	0.0676284	0.139915	0	0	0	0	0	0	0	0	0	0	0	0	0	0	0	0	0	0	0	0	0	0	0	0	0	0	0	0	0
768518	G	T	SNP	synonymous	rhgT	V114V (GTG>GTT)	Rhamnogalacturonan acetylesterase RhgT	B4U62_RS04000	0	0	0	0	0	0	0	0	0	0	0	0	0	0	0	0	0	0	0	0	0	0	0.137297	0	0	0	0	0	0	0	0	0	0	0	0	0	0	0	0	0	0
790314	G	T	SNP	intergenic	yetL/yetM	intergenic (-120/-43)	Uncharacterized HTH-type transcriptional regulator YetL/Putative oxidoreductase YetM	B4U62_RS04100/B4U62_RS04105	0	0	0	0	0	0	0	0	0	0	0.147049	0.05966	0	0	0	0	0	0	0	0	0	0	0	0	0	0	0	0	0	0	0	0	0	0	0	0	0	0	0	0	0
858006	G	T	SNP	synonymous	yfkN	V512V (GTC>GTA)	Trifunctional nucleotide phosphoesterase protein YfkN	B4U62_RS04410	0	0	0	0	0	0	0	0	0	0	0	0	0	0	0	0	0	0	0	0.125031	0	0	0	0	0	0	0	0	0	0	0	0	0	0	0	0	0	0	0	0	0
914207	C	T	SNP	synonymous	yfiT	S82S (AGC>AGT)	Putative metal-dependent hydrolase YfiT	B4U62_RS04685	0	0	0	0	0	0	0	0	0	0	0.187347	0	0	0	0	0	0	0	0	0	0	0	0	0	0	0	0	0	0	0	0	0	0	0	0	0	0	0	0	0	0
924142	G	T	SNP	nonsynonymous	yfhC	G173V (GGT>GTT)	Putative NAD(P)H nitroreductase YfhC	B4U62_RS04725	0	0	0	0	0	0	0	0	0	0	0	0	0	0	0	0	0	0	0	0	0	0	0.052052	0	0	0	0	0	0	0	0	0	0	0	0	0	0	0	0	0	0
943645	A	G	SNP	synonymous	gsaB	A44A (GCT>GCC)	Glutamate-1-semialdehyde 2,1-aminomutase 2	B4U62_RS04840	0	0	0	0	0	0	0	0	0	0	0	0.0771599	0	0	0	0	0	0	0	0	0	0	0	0	0	0	0	0	0	0	0	0	0	0	0	0	0	0	0	0	0
953344	C	A	SNP	intergenic	B4U62_RS04955/spo0M	intergenic (+12/+67)	---/Sporulation-control protein spo0M	B4U62_RS04955/B4U62_RS04960	0	0	0	0	0	0	0	0	0	0	0	0	0	0	0	0	0	0	0	0	0	0	0	0	0	0	0	0	0	0	0	0.067009	0	0	0	0	0	0	0	0	0
953388	G	A	SNP	intergenic	B4U62_RS04955/spo0M	intergenic (+56/+23)	---/Sporulation-control protein spo0M	B4U62_RS04955/B4U62_RS04960	0	0	0	0	0	0	0	0	0	0	0	0	0	0	0	0	0	0	0	0	0	0	0	0	0	0.0616255	0	0	0	0	0	0	0	0	0	0	0	0	0	0	0
966955	G	T	SNP	intergenic	ygzD/B4U62_RS05040	intergenic (-46/-148)	Uncharacterized HTH-type transcriptional regulator YgzD/---	B4U62_RS05035/B4U62_RS05040	0	0	0	0	0	0	0	0	0	0	0	0	0	0	0	0	0	0	0	0	0	0	0	0	0	0	0	0	0	0	0	0	0	0	0	0	0	0	0.0804176	0.0791531	0
984608	C	G	SNP	intergenic	cspB/yhcJ	intergenic (-105/-331)	Cold shock protein CspB/Uncharacterized lipoprotein YhcJ	B4U62_RS05145/B4U62_RS05155	0	0	0	0	0	0	0	0	0	0	0	0	0	0	0	0	0	0	0	0	0	0	0	0	0	0	0	0	0	0	0	0	0	0	0	0	0.257998	0	0.179471	0	0
988213	T	C	SNP	nonsynonymous	tcyP	L397P (CTT>CCT)	L-cystine uptake protein TcyP	B4U62_RS05165	0	0	0	0	0	0	0	0	0	0	0	0	0	0	0	0	0	0	0	0	0.0565362	0	0	0	0	0	0	0	0	0	0	0	0	0	0	0	0	0	0	0	0
1002420	G	T	SNP	intergenic	glpP/glpF	intergenic (+60/-119)	Glycerol uptake operon antiterminator regulatory protein/Glycerol uptake facilitator protein	B4U62_RS05230/B4U62_RS05235	0	0	0	0	0	0	0	0	0	0	0	0	0	0	0	0	0	0	0	0	0	0	0	0	0	0	0	0.0563092	0	0	0	0	0	0.0537148	0	0	0	0	0	0	0
1002526	G	T	SNP	intergenic	glpP/glpF	intergenic (+166/-13)	Glycerol uptake operon antiterminator regulatory protein/Glycerol uptake facilitator protein	B4U62_RS05230/B4U62_RS05235	0	0	0	0	0	0	0	0	0	0	0	0	0	0	0	0	0	0	0	0	0	0.0616059	0.549358	0.501567	0	0	0	0	0	0	0	0	0	0	0	0	0	0	0	0	0
1002530	G	T	SNP	intergenic	glpP/glpF	intergenic (+170/-9)	Glycerol uptake operon antiterminator regulatory protein/Glycerol uptake facilitator protein	B4U62_RS05230/B4U62_RS05235	0	0	0	0.509739	1	1	0	0	0	0	0	0	0	0	0	0	0	0	0	0	0	0	0	0	0	0	0	0	0	0	0	0	0	0	0	0	0	0	0	0	0
1002541	G	T	SNP	synonymous	glpF	M1M (ATG>ATT)	Glycerol uptake facilitator protein	B4U62_RS05235	0	0	0	0	0	0	0	0	0	0	0	0	0	0	0.0550241	0	0	0	0	0	0	0	0	0	0	0	0	0	0	0	0	0	0	0	0	0	0	0	0	0	0
1002570	C	A	SNP	nonsynonymous	glpF	T11K (ACG>AAG)	Glycerol uptake facilitator protein	B4U62_RS05235	0	0	0	0	0	0	0	0	0	0	0.213377	0.125636	0	0	0	0	0	0	0	0	0	0	0	0	0	0	0	0	0	0	0	0	0	0	0	0	0	0	0	0	0
1002601	TTGTGCAGGTGT	---	DEL	---	glpF	coding (63-74/825 nt)	Glycerol uptake facilitator protein	B4U62_RS05235	0	0.0708208	0	0	0	0	0	0	0	0	0	0	0	0	0	0	0	0	0	0	0	0	0	0	0	0	0	0	0	0	0	0	0.826867	0.824774	0.736635	0	0	0	0	0	0
1002602	TGTGCAGGTGTC	---	DEL	---	glpF	coding (64-75/825 nt)	Glycerol uptake facilitator protein	B4U62_RS05235	0	0	0	0	0	0	0	0	0	0	0	0	0	0	0	0	0	0	0	0	0	0	0	0	0	0	0	0	0	0	0	0	0	0.0789474	0	0	0	0	0	0	0
1002626	T	C	SNP	nonsynonymous	glpF	S30P (TCG>CCG)	Glycerol uptake facilitator protein	B4U62_RS05235	0	0	0	0	0	0	0	0	0	0	0	0	0	0	0	0	0.0566416	0	0	0	0	0	0	0	0	0	0	0	0	0	0	0	0	0	0	0	0	0	0	0	0
1002911	C	A	SNP	nonsynonymous	glpF	P125T (CCC>ACC)	Glycerol uptake facilitator protein	B4U62_RS05235	0	0	0	0	0	0	0	0	0	0	0	0	0	0	0.296448	0	0	0	0	0	0	0	0	0	0	0	0	0	0	0	0	0	0	0	0	0	0	0	0	0	0
1003074	C	A	SNP	nonsynonymous	glpF	T179N (ACC>AAC)	Glycerol uptake facilitator protein	B4U62_RS05235	0	0	0	0	0	0	0	0	0	0	0	0	0	0	0	0	0	0	0	0	0	0	0	0	0	0	0	0	0	0	0	0	0	0	0	0	0	0	0.0706959	0.080514	0
1003080	G	A	SNP	nonsynonymous	glpF	G181D (GGC>GAC)	Glycerol uptake facilitator protein	B4U62_RS05235	0	0	0.645775	0	0	0	0	0	0	0	0	0	0	0	0	0	0	0	0	0	0	0	0	0	0	0	0	0	0	0	0	0	0	0	0	0	0	0	0	0	0
1006902	G	T	SNP	nonsense	pgcA	E31* (GAA>TAA)	Phosphoglucomutase	B4U62_RS05250	0	0	0	0	0.0560856	0	0	0	0	0	0	0	0	0	0	0	0	0	0	0	0	0	0	0	0	0	0	0	0	0	0	0	0	0	0	0	0	0	0	0	0
1006948	C	A	SNP	nonsynonymous	pgcA	T46N (ACC>AAC)	Phosphoglucomutase	B4U62_RS05250	0	0	0	0	0.0698872	0	0	0	0	0	0.584614	0.775681	0	0	0	0	0	0	0	0	0	0	0	0	0	0	0	0	0	0	0	0	0	0	0	0	0	0	0	0	0
1007250	C	A	INS	---	pgcA	coding (439/1746 nt)	Phosphoglucomutase	B4U62_RS05250	0	0	0	0	0.0597816	0	0	0	0	0	0	0	0	0	0	0	0	0	0	0	0	0	0	0	0	0	0	0	0	0	0	0	0	0	0	0	0	0	0	0	0
1007250	C	T	INS	---	pgcA	coding (439/1746 nt)	Phosphoglucomutase	B4U62_RS05250	0	0	0	0	0.0597816	0	0	0	0	0	0	0	0	0	0	0	0	0	0	0	0	0	0	0	0	0	0	0	0	0	0	0	0	0	0	0	0	0	0	0	0
1007732	C	A	SNP	nonsynonymous	pgcA	D307E (GAC>GAA)	Phosphoglucomutase	B4U62_RS05250	0	0	0	0	0.0505333	0	0	0	0	0	0	0	0	0	0	0	0	0	0	0	0	0	0	0	0	0	0	0	0	0	0	0	0	0	0	0	0	0	0	0	0
1007929	C	A	SNP	nonsynonymous	pgcA	T373K (ACG>AAG)	Phosphoglucomutase	B4U62_RS05250	0	0	0	0	0	0	0	0	0	0	0	0.0596766	0	0	0	0	0	0	0	0	0	0	0	0	0	0	0	0	0	0	0	0	0	0	0	0	0	0	0	0	0
1020504	G	T	SNP	nonsense	citR	Y161* (TAC>TAA)	HTH-type transcriptional regulator CitR	B4U62_RS05310	0	0	0	0	0	0	0	0	0	0	0	0	0	0	0	0	0	0	0	0	0	0	1	1	0	0	0	0	0	0	0	0	0	0	0	0	0	0	0	0	0
1022582	G	T	SNP	nonsynonymous	yhdF	G105V (GGG>GTG)	Uncharacterized oxidoreductase YhdF	B4U62_RS05320	0	0	0	0	0	0	0	0	0	0	0	0	0	0	0.285147	0	0	0	0	0	0	0	0	0	0	0	0	0	0	0	0	0	0	0	0	0	0	0	0	0	0
1029116	T	C	SNP	synonymous	yhdL	K170K (AAA>AAG)	Probable anti-sigma-M factor YhdL	B4U62_RS05350	0	0	0	0	0	0	0	0	0	0	0	0	0	0	0	0	0	0	0	0	0	0	0	0	0	0	0	0	0	0	0	0	0	0	0	0	0	0	0	0.0592895	0
1037249	C	A	SNP	synonymous	crcB1	L33L (CTG>CTT)	Putative fluoride ion transporter CrcB 1	B4U62_RS05390	0	0	0	0	0	0	0	0	0	0	0.119505	0.134917	0	0	0	0	0	0	0	0	0	0	0	0	0	0	0	0	0	0	0	0	0	0	0	0	0	0	0	0	0
1048216	G	T	SNP	pseudogene	bmrD	pseudogene (1107/2021 nt)	multidrug resistance ABC transporter ATP-binding protein/permease BmrD	B4U62_RS05450	0	0	0.0585341	0	0	0	0	0	0	0	0	0	0	0	0	0	0	0	0	0	0	0	0	0	0	0	0	0	0	0	0	0	0	0	0	0	0	0	0	0	0
1048217	G	T	SNP	pseudogene	bmrD	pseudogene (1108/2021 nt)	multidrug resistance ABC transporter ATP-binding protein/permease BmrD	B4U62_RS05450	0	0	0.0604658	0	0	0	0	0	0	0	0	0	0	0	0	0	0	0	0	0	0	0	0	0	0	0	0	0	0	0	0	0	0	0	0	0	0	0	0	0	0
1073607	G	C	SNP	nonsynonymous	scoC	H50D (CAT>GAT)	transcriptional repressor	B4U62_RS05595	0	0	0	0	0	0	0	0	0	0	0	0	0	0	0	0.590236	0.158738	0.567249	0	0	0	0	0	0	0	0	0	0	0	0	0	0	0	0	0	0	0	0	0	0	0
1073679	C	G	SNP	nonsynonymous	scoC	A26P (GCT>CCT)	transcriptional repressor	B4U62_RS05595	0	0	0	0	0	0	0	0	0	0	0	0	0	0	0	0	0	0	0	0	0	0	0	0	0	0	0	0	0	0	0	0	0.198406	0	0	0	0	0	0	0	0
1073693	G	T	SNP	nonsynonymous	scoC	A21D (GCT>GAT)	transcriptional repressor	B4U62_RS05595	0	0.211054	1	1	1	1	0	0	0	0	0.0954299	0	0	0	0	0	0	0	0	0	0.918741	0.924044	0.477815	0.501524	0	0	0.655534	0.874233	1	1	0	0	0	0.0678587	0.285036	0	0	0	0.0630064	0.0711617	0
1088451	A	G	SNP	nonsynonymous	hemY	S73G (AGC>GGC)	coproporphyrinogen oxidase	B4U62_RS05675	0	0	0	0	0	0	0	0	0	0	0	0	0	0	0	0	0	0	0	0	0	0	0	0	0	0	0	0	0	0	0	0	0	0	0	0	0	0.0755706	0	0	0
1100062	C	G	SNP	nonsynonymous	lplJ	S289C (TCT>TGT)	Lipoate-protein ligase LplJ	B4U62_RS05730	0	0	0	0	0	0	0	0	0	0	0	0	0	0	0	0	0	0	0	0	0	0	0	0	0	0	0	0	0	0	0	0	0	0	0	0	0	0	0.0533433	0	0
1138295	T	A	SNP	synonymous	addB	R646R (CGT>CGA)	ATP-dependent helicase/deoxyribonuclease subunit B	B4U62_RS05915	0	0	0.304322	0.360545	0	0	0	0	0	0	0	0	0	0	0	0	0	0	0	0	0	0	0	0	0	0	0	0	0	0	0	0	0	0	0	0	0	0	0	0	0
1140579	A	G	SNP	synonymous	addA	K245K (AAA>AAG)	ATP-dependent helicase/nuclease subunit A	B4U62_RS05920	0	0	0	0.0768285	0.0517368	0.0808702	0	0	0	0.0528517	0	0	0	0	0.0823054	0	0	0.0726619	0	0	0	0.0884056	0	0	0	0.0625443	0	0	0	0.0772662	0	0	0	0	0	0	0	0.052979	0.05266	0	0.0605674
1153482	C	G	SNP	nonsynonymous	yisL	N60K (AAC>AAG)	UPF0344 protein YisL	B4U62_RS05985	0	0	0	0	0	0	0	0	0	0	0	0	0	0	0	0	0	0	0	0	0	0	0	0	0	0	0	0	0	0	0	0	0	0	0	0	0.0729003	0	0	0	0
1168016	C	G	SNP	synonymous	yisV	G414G (GGC>GGG)	Uncharacterized HTH-type transcriptional regulator YisV	B4U62_RS06045	0	0	0	0	0	0	0	0	0	0	0	0	0	0.0593128	0	0	0	0	0	0	0	0	0	0	0	0	0	0	0	0	0	0	0	0	0	0	0	0	0	0	0
1221482	C	A	SNP	nonsynonymous	oppA	T534N (ACT>AAT)	Oligopeptide-binding protein OppA	B4U62_RS06330	0	0	0	0	0	0	0	0	0	0	0	0	0	0	0	0	0	0	0	0	0	0.552549	0.0621805	0.442423	0	0	0	0	0	0.185157	0	0	0	0	0.271686	0	0	0	0	0	0
1229762	C	A	SNP	nonsynonymous	B4U62_RS22745	G38V (GGT>GTT)	---	B4U62_RS22745	0	0	0.0527868	0	0	0	0	0	0	0	0	0	0	0	0	0	0	0	0	0	0	0	0	0	0	0	0	0	0	0	0	0	0	0	0	0	0	0	0	0	0
1253213	C	G	SNP	synonymous	B4U62_RS06530	G26G (GGC>GGG)	---	B4U62_RS06530	0	0	0	0	0	0	0	0	0.109879	0	0	0	0	0	0	0	0	0	0	0	0	0	0	0	0	0	0	0	0	0	0	0	0	0	0	0	0	0	0	0	0
1256595	A	G	SNP	synonymous	yjcF	A99A (GCT>GCC)	Uncharacterized N-acetyltransferase YjcF	B4U62_RS06550	0	0.0804305	0	0	0	0	0	0	0	0	0	0	0	0	0	0	0	0	0	0	0	0	0	0	0	0	0	0	0	0	0	0.0575724	0	0	0	0	0	0	0	0	0
1262819	C	A	SNP	intergenic	yjcL/B4U62_RS06585	intergenic (-170/-3)	Uncharacterized membrane protein YjcL/---	B4U62_RS06580/B4U62_RS06585	0	0	0.0647039	0	0	0	0	0	0	0	0	0	0	0	0	0	0	0	0	0	0	0	0	0	0	0	0	0	0	0	0	0	0	0	0	0	0	0	0	0	0
1275818	G	T	SNP	intergenic	manA/yjdF	intergenic (+147/-23)	Mannose-6-phosphate isomerase ManA/Uncharacterized protein YjdF	B4U62_RS06660/B4U62_RS06665	0	0	0	0	0	0	0	0	0	0	0	0	0	0	0	0	0	0	0	0	0	0	0	0	0	0	0.0531993	0	0	0	0	0	0	0	0	0	0	0	0	0	0
1288112	G	T	SNP	nonsynonymous	yjgC	L830F (TTG>TTT)	Probable oxidoreductase YjgC	B4U62_RS06740	0	0	0	0	0.0806775	0	0	0	0	0	0	0	0	0	0	0	0	0	0	0	0	0	0	0	0	0	0	0	0	0	0	0	0	0	0	0	0	0	0	0	0
1289133	A	C	SNP	nonsynonymous	yjgD	*187C (TGA>TGC)	Uncharacterized protein YjgD	B4U62_RS06745	0	0	0.0695543	0	0	0	0	0	0	0	0	0	0	0	0	0	0	0	0	0	0	0	0	0	0	0	0	0	0	0	0	0	0	0	0	0	0	0	0	0	0
1324220	C	A	SNP	synonymous	xtrA	V13V (GTC>GTA)	Phage-like element PBSX protein XtrA	B4U62_RS06950	0	0	0	0	0	0	0	0	0	0	0	0	0	0	0	0	0.331434	0.253603	0	0	0	0	0	0	0	0	0	0	0	0	0	0	0	0	0	0	0	0	0	0	0
1335862	G	A	SNP	nonsynonymous	xkdO	D289N (GAC>AAC)	Phage-like element PBSX protein XkdO	B4U62_RS07030	0	0	0	0	0	0	0	0	0	0	0	0	0	0	0	0	0	0	0	0.0601158	0	0	0	0	0	0	0	0	0	0	0	0	0	0	0	0	0	0	0	0	0
1367073	C	G	SNP	nonsynonymous	ykfB	I66M (ATC>ATG)	L-Ala-D/L-Glu epimerase	B4U62_RS07185	0	0	0	0	0	0	0	0	0	0	0.0668864	0	0	0	0	0	0	0	0	0	0	0	0	0	0	0	0	0	0	0	0	0	0	0	0	0	0	0	0	0	0
1409301	C	G	SNP	nonsynonymous	ykoW	V155L (GTC>CTC)	Signaling protein YkoW	B4U62_RS07415	0	0	0	0.0725999	0	0	0	0	0	0	0	0	0	0	0	0	0	0	0	0	0	0	0	0	0	0	0	0	0	0	0	0	0	0	0	0	0	0	0	0	0
1424172	C	T	SNP	nonsynonymous	mtnK	V99I (GTT>ATT)	Methylthioribose kinase	B4U62_RS07490	0	0	0	0	0	0	0	0	0	0	0.085485	0	0	0	0	0	0	0	0	0	0	0	0	0	0	0	0	0	0	0	0	0	0	0	0	0	0	0	0	0	0
1430182	G	T	SNP	intergenic	mtnD/ykvA	intergenic (+30/+11)	Acireductone dioxygenase/Uncharacterized membrane protein YkvA	B4U62_RS07520/B4U62_RS07525	0	0	0	0	0	0	0	0	0	0	0	0	0	0	0	0	0	0	0	0.0888963	0	0	0	0	0	0	0	0	0	0	0	0	0	0	0	0	0	0	0	0	0
1451910	G	T	SNP	nonsynonymous	zosA	V170L (GTA>TTA)	Zinc-transporting ATPase	B4U62_RS07650	0	0	0	0	0.112916	0	0	0	0	0	0	0	0	0	0	0	0	0	0	0	0	0	0	0	0	0	0	0	0	0	0	0	0	0	0	0	0	0	0	0	0
1471731	G	T	SNP	nonsense	kinA	E559* (GAG>TAG)	Sporulation kinase A	B4U62_RS07725	0	0	0	0	0	0	0	0	0	0.0829272	0	0	0	0	0	0	0	0	0	0	0	0	0	0	0	0	0	0	0	0	0	0	0	0	0	0	0	0	0	0	0
1471759	G	T	SNP	nonsynonymous	kinA	G568V (GGT>GTT)	Sporulation kinase A	B4U62_RS07725	0	0	0	0	0	0	0	0	0	0	0	0	0	0	0	0	0	0	0	0	0	0	0	0	0	0	0	0	0	0	0	0	0	0.24159	0.52055	0	0	0	0	0	0
1481400	T	C	SNP	nonsynonymous	ykzU	V146A (GTT>GCT)	Uncharacterized protein YkzU	B4U62_RS07775	0	0	0	0	0	0	0	0	0	0	0	0	0	0.0693431	0	0	0	0	0	0	0	0	0	0	0	0	0	0	0	0	0	0	0	0	0	0	0	0	0	0	0
1486810	G	T	SNP	synonymous	ykuM	V245V (GTG>GTT)	Uncharacterized HTH-type transcriptional regulator YkuM	B4U62_RS07810	0	0	0	0	0	0	0	0	0	0	0.0558553	0	0	0	0	0	0	0	0	0	0	0	0	0	0	0	0	0	0	0	0	0	0	0	0	0	0	0	0	0	0
1499719	T	C	SNP	intergenic	moaD/yknU	intergenic (+23/-201)	Molybdopterin synthase sulfur carrier subunit/Uncharacterized ABC transporter ATP-binding protein YknU	B4U62_RS07895/B4U62_RS07900	0	0	0	0	0	0	0	0	0	0	0	0.0675998	0	0	0	0	0	0	0	0	0	0	0	0	0	0	0	0	0	0	0	0	0	0	0	0	0	0	0	0	0
1499722	G	C	SNP	intergenic	moaD/yknU	intergenic (+26/-198)	Molybdopterin synthase sulfur carrier subunit/Uncharacterized ABC transporter ATP-binding protein YknU	B4U62_RS07895/B4U62_RS07900	0	0	0	0	0	0	0	0	0	0	0	0	0	0	0	0	0	0	0	0	0	0	0	0	0	0	0	0	0	0	0	0	0	0	0	0	0.0737834	0	0	0	0
1526216	G	T	SNP	intergenic	ykrA/defB	intergenic (+26/+10)	Putative phosphatase YkrA/Peptide deformylase 2	B4U62_RS08015/B4U62_RS08020	0	0	0	0	0.176771	0	0	0	0	0	0	0	0	0	0	0	0	0	0	0	0	0	0	0	0	0	0	0	0	0	0	0	0	0	0	0	0	0	0	0	0
1611774	C	G	SNP	nonsense	ylmH	Y30* (TAC>TAG)	Putative RNA-binding protein YlmH	B4U62_RS08460	0	0	0	0	0	0	0	0	0	0	0	0	0	0	0	0	0	0	0	0	0	0	0	0	0	0	0	0	0.222633	0	0	0	0	0	0	0	0	0	0	0	0
1672227	A	C	SNP	nonsynonymous	ffh	D8A (GAC>GCC)	Signal recognition particle protein	B4U62_RS08745	0	0	0	0	0	0	0	0	0	0	0	0	0	0	0	0	0	0	0	0	0	0	0	0	0	0	0	0	0	0	0	0	0	0	0	0	0	0	0	0	0.069602
1691261	C	T	SNP	intergenic	codY/flgB	intergenic (+332/-48)	GTP-sensing transcriptional pleiotropic repressor CodY/Flagellar basal body rod protein FlgB	B4U62_RS08840/B4U62_RS08845	0	0	0	0	0	0	0	0	0	0	0	0	0	0	0	0	0	0	0	0.87033	0	0	0	0	0	0	0	0	0	0	0	0	0	0	0	0	0	0	0	0	0
1692162	T	G	SNP	nonsynonymous	fliE	M1G (GTG>GGG)	Flagellar hook-basal body complex protein FliE	B4U62_RS08855	0	0	0	0	0	0	0	0	0	0	0	0	0	0	0	0	0	0	0	0	0	0	0	0	0	0.0521894	0	0	0	0	0	0	0	0	0	0	0	0	0	0	0
1692517	G	A	SNP	intergenic	fliE/fliF	intergenic (+36/-10)	Flagellar hook-basal body complex protein FliE/Flagellar M-ring protein	B4U62_RS08855/B4U62_RS08860	0	0	0	0	0	0	0	0	0	0	0	0	0	0	0	0	0	0	0	0	0	0	0	0	0	0.0576258	0	0	0	0	0	0	0	0	0	0	0	0	0	0	0
1692520	G	T	SNP	intergenic	fliE/fliF	intergenic (+39/-7)	Flagellar hook-basal body complex protein FliE/Flagellar M-ring protein	B4U62_RS08855/B4U62_RS08860	0	0	0	0	0	0	0	0	0	0	0	0	0	0	0	0	0	0	0	0	0	0	0	0	0	0	0	0	0	0	0	0.125807	0	0	0	0	0	0	0	0	0
1692521	G	T	SNP	intergenic	fliE/fliF	intergenic (+40/-6)	Flagellar hook-basal body complex protein FliE/Flagellar M-ring protein	B4U62_RS08855/B4U62_RS08860	0	0	0	0	0	0	0	0	0	0	0	0	0	0	0	0	0	0	0	0	0	0	0	0	0	0.0975127	0.0543075	0	0	0	0	0	0	0	0	0	0	0	0	0	0
1692529	G	T	SNP	synonymous	fliF	M1M (ATG>ATT)	Flagellar M-ring protein	B4U62_RS08860	0	0	0	0	0	0	0	0	0	0	0	0	0	0.0609236	0	0	0	0	0	0	0	0	0	0	0	0	0	0	0	0	0	0	0	0	0	0	0	0	0	0	0
1694091	C	G	SNP	nonsynonymous	fliF	P522R (CCG>CGG)	Flagellar M-ring protein	B4U62_RS08860	0	0	0	0	0	0	0	0	0	0	0	0	0	0	0	0	0	0	0	0	0	0	0	0	0	0	0	0	0.256893	0.156471	0	0	0	0	0	0	0	0	0	0	0
1694435	G	T	SNP	nonsense	fliG	E96* (GAG>TAG)	Flagellar motor switch protein FliG	B4U62_RS08865	0	0	0	0	0	0	0	0	0	0	0	0	0	0	0	0	0	0	0	0	0	0	0	0	0	0.506907	0	0	0	0	0	0	0	0	0	0	0	0	0	0	0
1698351	A	G	SNP	nonsynonymous	fliK	T15A (ACG>GCG)	Probable flagellar hook-length control protein	B4U62_RS08890	0	0	0	0	0	0	0	0	0	0	0	0	0	0	0	0	0.0500159	0	0	0	0	0	0	0	0	0	0	0	0	0	0	0	0	0	0	0	0	0	0	0	0
1702679	A	T	SNP	nonsynonymous	fliM	D322V (GAT>GTT)	Flagellar motor switch protein FliM	B4U62_RS08915	0	0	0	0	0	0	0	0	0	0	0	0	0	0	0	0	0	0	0	0	0	0	0	0	0	0	0	0	0	0.139408	0	0	0	0	0	0	0	0	0	0	0
1702691	G	T	SNP	nonsynonymous	fliM	R326I (AGA>ATA)	Flagellar motor switch protein FliM	B4U62_RS08915	0	0	0	0	0	0	0	0	0	0	0	0	0	0	0	0	0	0	0	0	0	0	0	0	0	0	0	0	0	0	0	0	0	0.24309	0.580911	0	0	0	0	0	0
1703198	C	A	SNP	nonsynonymous	fliY	P166T (CCT>ACT)	Flagellar motor switch phosphatase FliY	B4U62_RS08920	0	0	0	0	0	0	0	0	0	0	0	0	0	0	0	0	0	0	0	0	0	0	0	0	0	0.0787373	0	0	0	0	0	0	0	0	0	0	0	0	0	0	0
1705909	C	T	INS	---	fliR	coding (59/780 nt)	Flagellar biosynthetic protein FliR	B4U62_RS08945	0	0	0	0	0	0	0	0	0	0	0	0	0	1	0	0	0	0	0	0	0	0	0	0	0	0	0	0	0	0	0	0	0	0	0	0	0	0	0	0	0
1706657	T	A	SNP	nonsynonymous	flhB	F10I (TTT>ATT)	Flagellar biosynthetic protein FlhB	B4U62_RS08950	0	0	0	0	0	0	0	0	0	0	0	0	0	0	0	0	0	0	0	0	0	0	0	0	0	0	0	0	0	0	0	0.218608	0	0	0	0	0	0	0	0	0
1706668	G	T	SNP	nonsynonymous	flhB	E13D (GAG>GAT)	Flagellar biosynthetic protein FlhB	B4U62_RS08950	0	0	0	0	0	0	0	0	0	0	0	0	0	0	0	0	0	0	0	0	0	0	0	0	0	0	0	0	0	0	0	0.217584	0	0	0	0	0	0	0	0	0
1707023	A	T	SNP	nonsense	flhB	K132* (AAA>TAA)	Flagellar biosynthetic protein FlhB	B4U62_RS08950	0	0	0	0	0	0	0	0	0	0	0	0	0	0	0	0	0	0	0	0	0	0	0	0	0	0	0	0	0	0	0	0	0	0	0	0	0.246559	0	0	0	0
1707563	G	T	SNP	nonsense	flhB	E312* (GAG>TAG)	Flagellar biosynthetic protein FlhB	B4U62_RS08950	0	0	0	0	0	0	0	0	0	0	0	0	0	0	0	0	0	0	0	0	0	0	0	0	0	0	0	0	0	0	0	0	0	0	0	0	0.244423	0.0548024	0.193285	0	0
1708127	C	A	SNP	nonsynonymous	flhA	S128Y (TCC>TAC)	Flagellar biosynthesis protein FlhA	B4U62_RS08955	0	0	0	0	0	0	0	0	0	0	0	0	0	0	0	0	0	0	0	0	0	0	0	0	0	0	0	0	0	0	0	0	0	0	0	0	0.104484	0	0	0	0
1708286	G	T	SNP	nonsynonymous	flhA	S181I (AGT>ATT)	Flagellar biosynthesis protein FlhA	B4U62_RS08955	0	0.151673	0	0	0	0	0	0	0	0	0	0	0	0	0	0	0	0	0	0	0	0	0	0	0	0	0	0	0	0	0	0	0	0	0	0	0	0	0	0	0
1709009	C	A	SNP	nonsense	flhA	S422* (TCG>TAG)	Flagellar biosynthesis protein FlhA	B4U62_RS08955	0	0	0	0	0	0	0	0	0	0	0	0	0	0	0	0	0	0	0	0	0	0	0	0	0	0	0	0	0	0	0	0	0	0	0	0	0.133259	0	0	0	0
1741324	G	T	SNP	synonymous	pnp	G637G (GGG>GGT)	Polyribonucleotide nucleotidyltransferase	B4U62_RS09105	0	0	0	0	0	0	0	0	0	0	0	0	0	0	0	0	0	0	0	0	0	0.0714369	0.445045	0.509742	0	0	0	0	0	0	0	0	0	0	0	0	0.210258	0	0	0	0
1790792	C	G	SNP	nonsynonymous	pksG	T273R (ACA>AGA)	Polyketide biosynthesis 3-hydroxy-3-methylglutaryl-ACP synthase PksG	B4U62_RS09330	0	0	0	0	0	0	0	0	0	0	0.15442	0.0702014	0	0	0	0	0	0	0	0	0	0	0	0	0	0	0	0	0	0	0	0	0	0	0	0	0	0	0	0	0
1850796	G	T	SNP	synonymous	pksN	A5452A (GCG>GCT)	Polyketide synthase PksN	B4U62_RS09360	0	0	0	0	0	0	0	0	0	0	0	0	0	0	0	0	0	0	0	0	0	0	0	0	0	0.0753231	0	0	0	0	0	0	0	0	0	0	0	0	0	0	0
1861937	C	G	SNP	nonsynonymous	aprX	E270Q (GAA>CAA)	Serine protease AprX	B4U62_RS09385	0	0	0	0	0	0	0	0	0	0	0	0	0	0	0	0	0	0	0	0	0	0	0	0	0	0.0614858	0	0	0	0	0	0	0	0	0	0	0	0	0	0	0
1877016	G	T	SNP	nonsynonymous	ynbB	G134V (GGT>GTT)	Uncharacterized protein YnbB	B4U62_RS09480	0	0	0	0	0	0	0	0	0	0	0.114094	0.0556102	0	0	0	0	0	0	0	0	0	0	0	0	0	0	0	0	0	0	0	0	0	0	0	0	0	0	0	0	0
1947405	C	T	SNP	synonymous	yngB	G224G (GGC>GGT)	Probable UTP--glucose-1-phosphate uridylyltransferase YngB	B4U62_RS09890	0	0	0	0	0	0	0	0	0	0	0	0	0	0	0	0	0	0	0	0	0	0	0	0	0	0	0	0	0	0	0	0	0	0.237123	0.617682	0	0	0	0	0	0
1957663	C	A	SNP	synonymous	ynzE	V42V (GTG>GTT)	Uncharacterized protein YnzE	B4U62_RS09940	0	0	0	0	0	0	0	0	0	0	0	0	0	0	0	0	0	0	0	0	0	0	0	0	0	0	0	0	0	0	0	0	0	0	0	0	0.0818586	0	0	0	0
2023004	A	C	SNP	synonymous	yoaC	G351G (GGT>GGG)	Putative sugar kinase YoaC	B4U62_RS10085	0	0	0	0	0	0	0	0	0	0	0	0	0	0	0	0	0	0	0	0	0	0	0	0	0	0.07058	0	0	0	0	0	0	0	0	0	0	0	0	0	0	0
2032641	G	T	SNP	nonsense	yoaI	G391* (GGA>TGA)	Probable 4-hydroxyphenylacetate 3-monooxygenase	B4U62_RS10125	0	0	0.0545864	0	0	0	0	0	0	0	0	0	0	0	0	0	0	0	0	0	0	0	0	0	0	0	0	0	0	0	0	0	0	0	0	0	0	0	0	0	0
2032642	G	T	SNP	nonsynonymous	yoaI	G391V (GGA>GTA)	Probable 4-hydroxyphenylacetate 3-monooxygenase	B4U62_RS10125	0	0	0.0555062	0	0	0	0	0	0	0	0	0	0	0	0	0	0	0	0	0	0	0	0	0	0	0	0	0	0	0	0	0	0	0	0	0	0	0	0	0	0
2043881	C	A	SNP	nonsynonymous	yozG	Q58K (CAG>AAG)	Uncharacterized HTH-type transcriptional regulator YozG	B4U62_RS10195	0	0	0	0	0	0	0	0	0	0	0	0	0	0	0	0	0	0	0	0	0	0	0	0	0	0	0	0.0768666	0.0537677	0.194545	0	0	0	0	0.0873122	0	0	0	0	0	0
2053456	C	T	SNP	nonsynonymous	pps	G169E (GGA>GAA)	Putative phosphoenolpyruvate synthase	B4U62_RS10245	0	0	0	0	0	0.0779176	0	0	0	0	0	0	0	0	0	0	0	0	0	0	0	0	0	0	0	0	0	0	0	0	0	0	0	0	0	0	0	0	0	0	0
2058609	T	C	SNP	pseudogene	B4U62_RS23015	pseudogene (48/93 nt)	---	B4U62_RS23015	0	0	0	0	0	0	0	0	0	0	0.0526748	0	0	0	0	0	0	0	0	0	0	0	0	0	0	0	0	0	0	0	0	0	0	0	0	0	0	0	0	0	0
2062764	G	T	SNP	nonsense	rapK	E195* (GAA>TAA)	Response regulator aspartate phosphatase K	B4U62_RS10315	0	0	0	0	0	0	0	0	0	0	0.07798	0	0	0	0	0	0	0	0	0	0	0	0	0	0	0	0	0	0	0	0	0	0	0	0	0	0	0	0	0	0
2063590	C	T	SNP	pseudogene	B4U62_RS10325	pseudogene (990/1109 nt)	---	B4U62_RS10325	0	0	0	0	0	0	0	0	0	0	0.0558324	0	0	0	0	0	0	0	0	0	0	0	0	0	0	0	0	0	0	0	0	0	0	0	0	0	0	0	0	0	0
2063591	T	C	SNP	pseudogene	B4U62_RS10325	pseudogene (989/1109 nt)	---	B4U62_RS10325	0	0	0	0	0	0	0	0	0	0	0.056561	0	0	0	0	0	0	0	0	0	0	0	0	0	0	0	0	0	0	0	0	0	0	0	0	0	0	0	0	0	0
2066788	G	T	SNP	synonymous	yobI	V758V (GTC>GTA)	Uncharacterized membrane protein YobI	B4U62_RS10340	0	0	0	0	0	0	0	0	0	0	0	0	0	0	0	0	0	0	0	0	0	0	0	0.132639	0	0	0	0	0	0	0	0	0	0	0	0	0	0	0	0	0
2081399	C	A	SNP	synonymous	yobS	L127L (CTG>CTT)	Uncharacterized HTH-type transcriptional regulator YobS	B4U62_RS10395	0	0	0	0	0	0	0	0	0	0	0	0	0	0	0	0	0	0	0	0	0	0	0	0	0	0	0	0	0	0	0	0	0	0	0	0	0	0	0	0	0.0503154
2133111	C	A	SNP	nonsynonymous	ctpA	M75I (ATG>ATT)	Carboxy-terminal processing protease CtpA	B4U62_RS10675	0	0	0	0	0	0	0	0	0	0	0	0	0	0	0	0	0	0	0	0	0	0	0	0	0	0	0	0	0	0.112224	0	0	0	0	0	0	0	0	0	0	0
2140383	C	T	SNP	nonsynonymous	kamA	D174N (GAT>AAT)	L-lysine 2,3-aminomutase	B4U62_RS10745	0	0	0	0	0	0	0	0	0	0	0	0	0	0	0	0	0	0	0	0	0	0	0	0	0	0	0	0	0.0726819	0	0	0	0	0	0	0	0	0	0	0	0
2142509	C	T	SNP	nonsynonymous	yodQ	A180T (GCC>ACC)	Uncharacterized metallohydrolase YodQ	B4U62_RS10755	0	0	0	0	0	0	0	0	0	0	0	0	0	0	0	0.501288	0.201521	0.602674	0	0	0	0	0	0	0	0	0	0	0	0	0	0	0	0	0	0	0	0	0	0	0
2214703	118-bp	---	AMP	---	yopC	coding (77-194/1329 nt)	Putative toxin YopC	B4U62_RS11395	0	0	0	0	0	0	0	0	0	0	0	0	0	0	0.0833798	0	0	0	0	0	0	0	0	0	0	0	0	0	0.0647302	0	0	0	0	0	0	0	0	0	0	0	0
2221538	G	T	SNP	intergenic	yonR/yonP	intergenic (-119/-834)	SPbeta prophage-derived uncharacterized HTH-type transcriptional regulator YonR/SPbeta prophage-derived uncharacterized protein YonP	B4U62_RS11440/B4U62_RS11445	0	0	0	0.0504603	0	0	0	0	0	0	0	0	0	0	0	0	0	0	0	0	0	0	0	0	0	0	0	0	0	0	0	0	0	0	0	0	0	0	0	0	0
2224501	G	CCCC	INS	---	yonO	coding (1896/2520 nt)	DNA-directed RNA polymerase YonO	B4U62_RS11450	0	0	0	0	0	0	0	0	0	0	0	0	0	0	0	0	0	0.0689579	0	0	0	0	0	0	0	0	0	0	0	0	0	0	0	0	0	0	0	0	0	0	0
2225109	G	T	SNP	nonsynonymous	yonO	R835I (AGA>ATA)	DNA-directed RNA polymerase YonO	B4U62_RS11450	0	0	0	0	0	0	0	0	0	0	0	0	0	0	0	0	0	0	0	0	0	0	0	0	0	0	0	0.340551	0.638246	0.393744	0	0	0	0	0.357227	0	0	0	0	0	0
2225534	G	T	SNP	nonsynonymous	hup2	A56S (GCA>TCA)	SPbeta prophage-derived DNA-binding protein HU 2	B4U62_RS11455	0	0	0	0	0	0	0	0	0	0	0	0	0	0	0	0	0	0	0	0	0	0	0	0	0	0	0	0	0	0	0	0	0.107027	0	0	0	0	0	0	0	0
2237850	G	A	SNP	nonsynonymous	yomZ	D5N (GAT>AAT)	SPbeta prophage-derived uncharacterized protein YomZ	B4U62_RS11515	0	0	0	0	0	0	0	0	0	0	0	0	0	0	0	0	0	0	0	0	0	0	0	0	0	0	0	0	0	0	0	0	0	0	0	0	0	0	0	0.216195	0
2242475	C	T	SNP	synonymous	yomR	L10L (CTC>CTT)	SPbeta prophage-derived uncharacterized protein YomR	B4U62_RS11560	0	0	0	0	0	0	0	0	0	0	0	0	0	0	0	0	0	0	0	0	0	0	0	0	0	0	0	0.586745	0.424197	0.349137	0	0	0	0	0	0	0	0	0	0	0
2244102	G	A	SNP	nonsynonymous	yomP	V28I (GTA>ATA)	SPbeta prophage-derived uncharacterized protein YomP	B4U62_RS11570	0	0	0	0	0	0	0	0	0	0	0	0	0	0	0	0	0	0	0	0	0	0	0	0	0	0	0	0	0	0	0	0	0	0	0	0	0	0	0.0675268	0	0
2244721	A	G	SNP	nonsynonymous	yomO	I154V (ATA>GTA)	SPbeta prophage-derived uncharacterized protein YomO	B4U62_RS11575	0	0	0.0805216	0	0	0	0	0	0	0	0	0	0	0	0	0	0	0	0	0	0	0	0	0	0	0	0	0	0	0	0	0	0	0	0	0	0	0	0	0	0
2251076	G	A	SNP	nonsynonymous	yomI	A631T (GCT>ACT)	SPbeta prophage-derived uncharacterized transglycosylase YomI	B4U62_RS11615	0	0	0	0	0	0	0	0	0	0	0	0	0	0	0	0	0	0	0	0	0	0.13322	0.455518	0.424947	0	0	0	0	0	0	0	0	0	0	0	0	0.325797	0	0	0	0
2262330	G	C	SNP	intergenic	yomE/yomD	intergenic (+31/-139)	SPbeta prophage-derived uncharacterized protein YomE/SPbeta prophage-derived uncharacterized protein YomD	B4U62_RS11635/B4U62_RS11640	0	0	0	0	0	0	0	0	0	0	0	0	0	0	0	0	0	0	0	0	0	0	0	0	0	0	0	0.328415	0.569866	0.467115	0	0	0	0.0500784	0.379756	0	0	0	0	0	0
2336235	G	T	SNP	synonymous	yprA	R210R (CGG>AGG)	Uncharacterized ATP-dependent helicase YprA	B4U62_RS12080	0	0	0	0	0	0	0	0	0	0	0	0.103685	0	0	0	0	0	0	0	0	0	0	0	0	0	0	0	0	0	0	0	0	0	0	0	0	0	0	0	0	0
2394091	C	A	SNP	synonymous	fni	L198L (CTG>CTT)	Isopentenyl-diphosphate delta-isomerase	B4U62_RS12415	0	0	0	0	0	0	0	0	0	0	0	0	0	0	0	0	0	0	0	0	0	0	0	0	0	0	0	0	0	0	0	0	0	0	0	0	0.153632	0	0	0	0
2400291	C	G	SNP	nonsynonymous	prsW	G203R (GGT>CGT)	Protease PrsW	B4U62_RS12450	0	0	0	0	0	0	0	0	0	0	0.175142	0.455763	0	0	0	0	0	0	0	0	0	0	0	0	0	0	0	0	0	0	0	0	0	0	0	0	0	0	0	0	0
2406541	G	C	SNP	nonsynonymous	ypbD	H127D (CAC>GAC)	Uncharacterized protein YpbD	B4U62_RS12485	0	0	0	0.564744	1	1	0	0	0	0	0	0	0	0	0	0	0	0	0	0	0	0	0	0	0	0	0	0	0	0	0	0	0	0	0	0	0	0	0	0	0
2414082	C	A	SNP	nonsense	rsiX	E212* (GAA>TAA)	Anti-sigma-X factor RsiX	B4U62_RS12520	0	0	0	0	0	0.191716	0	0	0	0	0	0	0	0	0	0	0	0	0	0	0	0	0	0	0	0	0	0	0	0	0	0	0	0	0	0	0	0	0	0	0
2414116	T	---	DEL	---	rsiX	coding (600/1107 nt)	Anti-sigma-X factor RsiX	B4U62_RS12520	0	0	0	0	0	1	0	0	0	0	0	0	0	0	0	0	0	0	0	0	0	0	0	0	0	0	0	0	0	0	0	0	0	0	0	0	0	0	0	0	0
2464800	A	G	SNP	nonsynonymous	dinB2	V342A (GTC>GCC)	DNA polymerase IV 2	B4U62_RS12855	0	0	0	0	0	0	0	0	0	0	0.158253	0	0	0	0	0	0	0	0	0	0	0	0	0	0	0	0	0	0	0	0	0	0	0	0	0	0	0	0	0	0
2486750	T	G	SNP	nonsynonymous	yqjE	H23P (CAC>CCC)	Uncharacterized protein YqjE	B4U62_RS12960	0	0	0	0	0	0	0	0	0	0	0	0	0	0	0	0	0	0	0	0	0	0	0	0	0	0.0582552	0	0	0	0	0	0	0	0	0	0	0	0	0	0	0
2487177	C	A	SNP	synonymous	yqjD	A394A (GCG>GCT)	Putative propionyl-CoA carboxylase beta chain	B4U62_RS12965	0	0	0	0	0	0	0	0	0	0	0	0	0	0	0	0	0.0727086	0	0	0	0	0	0	0	0	0	0	0	0	0	0	0	0	0	0	0	0	0	0	0	0
2513165	G	C	SNP	pseudogene	B4U62_RS13085	pseudogene (899/1181 nt)	---	B4U62_RS13085	0	0	0	0	0	0	0	0	0	0	0	0	0	0	0	0	0	0	0	0	0	0	0	0	0	0	0	0	0.0878367	0	0	0	0	0	0	0	0	0	0	0	0
2524990	C	A	SNP	nonsynonymous	dxs	G216C (GGC>TGC)	1-deoxy-D-xylulose-5-phosphate synthase	B4U62_RS13135	0	0	0	0	0	0	0	0	0	0	0	0	0	0	0	0.519366	0.191844	0.546668	0	0	0	0	0	0	0	0	0	0	0	0	0	0	0	0	0	0	0	0	0	0	0
2532385	G	T	SNP	nonsynonymous	spoIIIAH	P216T (CCC>ACC)	Stage III sporulation protein AH	B4U62_RS13180	0	0	0	0	0	0	0	0	0	0	0	0	0	0	0.0701642	0	0	0	0	0	0	0	0	0	0	0	0	0	0	0	0	0	0	0	0	0	0	0	0	0	0
2551705	G	A	SNP	synonymous	yqhG	A72A (GCG>GCA)	Uncharacterized protein YqhG	B4U62_RS13295	0	0	0	0	0	0	0	0	0	0	0	0	0	0	0	0	0	0	0	0.86874	0	0	0	0	0	0	0	0	0	0	0	0	0	0	0	0	0	0	0	0	0
2552672	C	G	SNP	intergenic	sinI/sinR	intergenic (+32/-2)	Protein SinI/HTH-type transcriptional regulator SinR	B4U62_RS13300/B4U62_RS13305	0	0	0	0	0	0	0	0	0	0	0	0	0	0	0	0	0	0	0	0	0	0	0	0	0	0	0	0	0	0	0	0	0	0	0	0	0	0.921762	0.671763	0.910896	1
2552923	G	A	SNP	nonsynonymous	sinR	D84N (GAT>AAT)	HTH-type transcriptional regulator SinR	B4U62_RS13305	0	0	0	0	0	0	0	0.643957	1	0.865913	0.652153	0.819647	0	0.0725684	0.49313	0.763474	0.180614	0.58233	0	0	0	0	0	0	0	0	0	0	0	0	0	0	0	0	0	0	0	0	0	0	0
2553079	G	C	SNP	intergenic	sinR/tasA	intergenic (+70/+23)	HTH-type transcriptional regulator SinR/Major biofilm matrix component	B4U62_RS13305/B4U62_RS13310	0	0	0	0.0971837	0	0	0	0	0	0	0	0	0	0	0	0	0	0	0	0	0	0	0	0	0	0	0	0	0	0	0	0	0	0	0	0	0	0	0	0	0
2601750	C	A	SNP	nonsynonymous	dnaG	D538Y (GAT>TAT)	DNA primase	B4U62_RS13620	0	0	0	0	0	0	0	0	0	0	0	0	0	0	0	0	0	0	0	0	0	0.0616221	0	0	0	0	0	0	0	0	0	0	0	0	0	0	0	0	0	0	0
2617659	C	T	SNP	pseudogene	B4U62_RS13705	pseudogene (807/995 nt)	---	B4U62_RS13705	0	0	0	0	0	0	0	0	0	0	0	0	0	0	0	0	0	0	0	0	0	0	0.0730042	0	0	0	0	0	0	0	0	0	0	0	0	0	0	0	0	0	0
2627594	A	G	SNP	synonymous	dnaK	R125R (CGT>CGC)	Chaperone protein DnaK	B4U62_RS13750	0	0	0	0	0	0	0	0	0	0	0	0	0	0	0	0	0	0	0	0.0761452	0	0	0	0	0	0	0	0	0	0	0	0	0	0	0	0	0	0	0	0	0
2630924	G	C	SNP	intergenic	hemW/lepA	intergenic (-46/+7)	Heme chaperone HemW/Elongation factor 4	B4U62_RS13765/B4U62_RS13770	0	0.0709443	0	0	0	0	0	0	0	0	0	0	0	0	0	0	0	0	0	0	0	0	0	0	0	0	0	0	0	0	0	0	0	0	0	0	0	0	0	0	0
2795332	T	C	SNP	nonsynonymous	trmR	N141S (AAC>AGC)	tRNA 5-hydroxyuridine methyltransferase	B4U62_RS14765	0	0	0	0	0	0	0	0	0	0	0	0	0	0	0	0	0	0	0	0	0	0.0566654	0.506068	0.530098	0	0	0	0	0	0	0	0	0	0	0	0	0.27501	0	0	0	0
2831814	C	T	SNP	intergenic	yrbG/yrzE	intergenic (-16/-182)	UPF0702 transmembrane protein YrbG/Uncharacterized membrane protein YrzE	B4U62_RS14940/B4U62_RS14945	0	0	0	0	0	0	0	0	0	0	0	0	0	0	0	0	0	0	0	0	0	0	0.060102	0	0	0	0	0	0	0	0	0	0	0	0	0	0	0	0	0	0
2858519	C	A	SNP	nonsynonymous	minD	A28S (GCC>TCC)	Septum site-determining protein MinD	B4U62_RS15100	0	0	0	0	0	0	0	0	0	0	0	0	0	0	0	0	0	0	0	0	0	0	0	0	0	0	0	0	0	0	0	0	0	0.0769243	0	0	0	0	0	0	0
2893562	G	T	SNP	synonymous	leuA	S50S (TCC>TCA)	2-isopropylmalate synthase	B4U62_RS15250	0	0	0	0	0	0.0523534	0	0	0	0	0	0	0	0	0	0	0	0	0	0	0	0	0	0	0	0	0	0	0	0	0	0	0	0	0	0	0	0	0	0	0
2904550	C	A	SNP	intergenic	ysmB/gerE	intergenic (-50/+194)	Uncharacterized HTH-type transcriptional regulator YsmB/Spore germination protein GerE	B4U62_RS15320/B4U62_RS15325	0	0	0	0	0	0	0	0	0	0	0	0	0	0	0	0	0	0	0	0	0	0	0	0	0	0	0	0	0	0	0	0.113925	0.113358	0	0	0	0	0	0	0	0
2923959	C	A	SNP	nonsynonymous	polX	G362V (GGC>GTC)	DNA polymerase/3'-5' exonuclease PolX	B4U62_RS15420	0	0	0	0	0	0	0	0	0	0	0	0	0	0	0	0	0	0	0	0	0	0	0	0	0	0.471558	0	0	0	0	0	0	0	0	0	0	0	0	0	0	0
2937705	G	T	SNP	nonsynonymous	cstA	A164E (GCG>GAG)	Peptide transporter CstA	B4U62_RS15485	0	0	0.586596	0	0	0	0	0	0	0	0	0	0	0	0	0	0	0	0	0	0	0	0	0	0	0	0	0	0	0	0	0	0	0	0	0	0	0	0	0	0
2965073	C	A	SNP	synonymous	dnaB	P170P (CCG>CCT)	Replication initiation and membrane attachment protein	B4U62_RS15620	0	0	0	0	0	0	0	0	0	0	0	0	0	0	0	0	0	0	0	0.0542278	0	0	0	0	0	0	0	0	0	0	0	0	0	0	0	0	0	0	0	0	0
2968768	G	T	SNP	intergenic	ytcD/ytbD	intergenic (-112/-72)	Uncharacterized HTH-type transcriptional regulator YtcD/Uncharacterized MFS-type transporter YtbD	B4U62_RS15640/B4U62_RS15645	0	0	0	0	0.0557904	0	0	0	0	0	0	0	0	0	0	0	0	0	0	0	0	0	0	0	0	0	0	0	0	0	0	0	0	0	0	0	0	0	0	0	0
2989846	G	C	SNP	intergenic	accD/ytsJ	intergenic (-264/+71)	Acetyl-coenzyme A carboxylase carboxyl transferase subunit beta/Probable NAD-dependent malic enzyme 4	B4U62_RS15730/B4U62_RS15735	0	0	0	0	0	0	0	0.0698252	0	0	0	0	0	0	0	0	0	0	0	0	0	0	0	0	0	0	0	0	0	0	0	0	0	0	0	0	0	0	0.0678787	0	0
3007745	A	T	SNP	nonsynonymous	tcyJ	L170M (TTG>ATG)	L-cystine-binding protein TcyJ	B4U62_RS15825	0	0	0.0832815	0	0	0	0	0	0	0	0	0	0	0	0	0	0	0	0	0	0	0	0	0	0	0	0	0	0	0	0	0	0	0	0	0	0	0	0	0	0
3026826	G	T	SNP	nonsynonymous	thiI	R49S (CGT>AGT)	Probable tRNA sulfurtransferase	B4U62_RS15930	0	0	0.31623	0	0	0	0	0	0	0	0	0	0	0	0	0	0	0	0	0	0	0	0	0	0	0	0	0	0	0	0	0	0	0	0	0	0	0	0	0	0
3036071	C	A	SNP	nonsynonymous	rpsD	Q109K (CAA>AAA)	30S ribosomal protein S4	B4U62_RS15975	0	0	0	0	0	0	0	0	0	0	0	0	0	0	0	0	0.188969	0	0	0	0	0	0	0	0	0	0	0	0	0	0	0	0	0	0	0	0	0	0	0	0
3037926	C	A	SNP	intergenic	tyrS1/acsA	intergenic (-38/+304)	Tyrosine--tRNA ligase 1/Acetyl-coenzyme A synthetase	B4U62_RS15980/B4U62_RS15990	0	0	0	0	0	0	0	0	0	0	0.124642	0	0	0	0	0	0	0	0	0	0	0	0	0	0	0	0	0	0	0	0	0	0	0	0	0	0	0	0	0	0
3056834	G	A	SNP	intergenic	ytzB/malS	intergenic (+21/+32)	Uncharacterized protein YtzB/Probable NAD-dependent malic enzyme 3	B4U62_RS16080/B4U62_RS16085	0	0	0	0	0	0	0	0	0	0	0	0	0	0	0	0	0	0	0	0.0709534	0	0	0	0	0	0	0	0	0	0	0	0	0	0	0	0	0	0	0	0	0
3078402	G	T	SNP	intergenic	opuD/cse60	intergenic (+30/+7)	Glycine betaine transporter OpuD/Sporulation protein cse60	B4U62_RS16175/B4U62_RS16180	0	0	0	0	0	0	0	0	0	0	0	0	0	0	0	0	0	0	0	0	0	0	0	0	0	0	0	0	0	0	0	0	0	0.0539427	0	0	0	0	0	0	0
3080272	C	A	SNP	nonsense	yteT	E122* (GAA>TAA)	Putative oxidoreductase YteT	B4U62_RS16190	0	0	0	0.0569205	0	0	0	0	0	0	0	0	0	0	0	0	0	0	0	0	0	0	0	0	0	0	0	0	0	0	0	0	0	0	0	0	0	0	0	0	0
3120693	C	G	SNP	nonsynonymous	ytqA	L227V (CTG>GTG)	Uncharacterized protein YtqA	B4U62_RS16375	0	0	0	0	0	0	0	0	0	0	0	0.0796151	0	0	0	0	0	0	0	0	0	0	0	0	0	0	0	0	0	0	0	0	0	0	0	0	0	0	0	0	0
3141769	G	A	SNP	synonymous	ythB	T316T (ACG>ACA)	Putative cytochrome bd menaquinol oxidase subunit II	B4U62_RS16495	0	0	0	0	0	0	0	0	0	0	0	0	0	0	0	0	0	0	0	0	0	0	0	0	0	0	0	0	0	0	0	0	0	0	0	0	0	0	0	0	0.153823
3162222	G	T	SNP	nonsynonymous	cotI	W41C (TGG>TGT)	Spore coat protein I	B4U62_RS16605	0	0	0	0	0	0	0	0	0	0	0	0	0	0	0	0	0	0	0	0	0	0	0	0	0	0	0	0	0	0	0	0	0	0	0.0635381	0	0	0	0	0	0
3191071	T	A	SNP	nonsynonymous	lytG	N210Y (AAC>TAC)	Exo-glucosaminidase LytG	B4U62_RS16825	0	0	0	0	0	0	0	0	0	0	0	0.0514183	0	0	0	0	0	0	0	0	0	0	0	0	0	0	0	0	0	0	0	0	0	0	0	0	0	0	0	0	0
3240911	C	T	SNP	nonsense	nupN	Q323* (CAA>TAA)	ABC transporter guanosine-binding protein NupN	B4U62_RS17065	0	0	0	0	0	0	0	0	0	0	0	0	0	0	0	0	0	0	0	0	0	0	0	0	0	0	0	0	0	0	0	0	0	0	0	0	0.236638	0	0	0	0
3258658	A	T	SNP	nonsense	yuxH	Y208* (TAT>TAA)	Uncharacterized protein YuxH	B4U62_RS17165	0	0	0	0	0	0	0	0	0	0.228297	0	0	0	0	0	0	0	0	0	0	0	0	0	0	0	0	0	0	0	0	0	0	0	0	0	0	0	0	0	0	0
3258973	G	C	SNP	nonsynonymous	yuxH	C103W (TGC>TGG)	Uncharacterized protein YuxH	B4U62_RS17165	0	0	0	0	0	0	0	0	0	0	0	0.119735	0	0	0	0	0	0	0	0	0	0	0	0	0	0	0	0	0	0	0	0	0	0	0	0	0	0	0	0	0
3258974	C	T	SNP	nonsynonymous	yuxH	C103Y (TGC>TAC)	Uncharacterized protein YuxH	B4U62_RS17165	0	0	0	0	0	0	0	0	0	0	0	0.119695	0	0	0	0	0	0	0	0	0	0	0	0	0	0	0	0	0	0	0	0	0	0	0	0	0	0	0	0	0
3260890	C	A	SNP	synonymous	pncB	M1M (GTG>TTG)	Nicotinate phosphoribosyltransferase	B4U62_RS17170	0	0	0	0	0	0	0	0	0	0	0	0	0	0	0	0	0	0	0	0	0	0	0	0	0	0	0	0	0	0	0	0	0	0	0	0	0	0	0	0	0.0754504
3302608	G	A	SNP	intergenic	yumC/yuzG	intergenic (+9/+30)	Ferredoxin--NADP reductase 2/Uncharacterized protein YuzG	B4U62_RS17345/B4U62_RS17350	0	0	0	0	0	0	0	0	0.0502267	0	0	0	0	0	0	0	0	0	0	0	0	0	0	0	0	0	0	0	0	0	0	0	0	0	0	0	0	0	0	0	0
3308377	T	C	SNP	intergenic	yutK/yuzB	intergenic (-131/+6)	Uncharacterized transporter YutK/UPF0349 protein YuzB	B4U62_RS17380/B4U62_RS17385	0	0	0	0	0	0	0	0	0	0	0	0	0	0	0	0	0	0	0	0	0	0	0	0	0	0	0	0	0	0	0	0.0733299	0	0	0	0	0	0	0	0	0
3309585	C	A	SNP	nonsynonymous	yutJ	P235Q (CCA>CAA)	NADH dehydrogenase-like protein YutJ	B4U62_RS17390	0	0	0	0	0	0	0	0	0	0	0	0	0	0	0	0	0	0	0	0	0	0	0	0	0	0	0	0	0	0	0	0	0.0845885	0	0	0	0	0	0	0	0
3326603	C	A	SNP	nonsense	yunF	E60* (GAA>TAA)	UPF0759 protein YunF	B4U62_RS17485	0	0	0	0	0	0	0	0	0	0	0	0	0	0	0	0	0	0	0	0	0	0	0	0	0	0	0	0	0	0	0	0	0	0	0.0637236	0	0	0	0	0	0
3334602	G	A	SNP	nonsynonymous	pucL	E476K (GAA>AAA)	Uric acid degradation bifunctional protein PucL	B4U62_RS17515	0	0	0	0	0	0	0	0	0	0	0	0	0	0	0	0	0	0	0	0	0	0	0	0	0	0	0	0.0805826	0	0	0	0	0	0	0	0	0	0	0	0	0
3360013	C	A	SNP	synonymous	sufC	A261A (GCG>GCT)	Vegetative protein 296	B4U62_RS17655	0	0	0	0	0	0	0	0	0	0	0	0	0	0	0	0	0	0	0	0	0	0	0	0	0	0	0	0	0	0	0	0	0	0	0.0523353	0	0	0	0	0	0
3375341	T	A	SNP	nonsynonymous	yusP	I124N (ATT>AAT)	Uncharacterized MFS-type transporter YusP	B4U62_RS17760	0	0	0	0	0	0	0	0	0	0	0	0	0	0	0	0	0.0862026	0.0507631	0	0	0	0	0	0	0	0	0	0	0	0	0	0	0	0	0	0	0	0	0	0	0
3389029	G	C	SNP	intergenic	yuxN/fumC	intergenic (+26/+10)	Uncharacterized HTH-type transcriptional regulator YuxN/Fumarate hydratase class II	B4U62_RS17835/B4U62_RS17840	0	0	0	0	0	0	0	0	0	0	0	0	0	0	0	0	0	0	0	0	0	0	0	0	0	0.0574713	0	0	0	0	0	0	0	0	0	0	0	0	0	0	0
3403289	G	C	SNP	nonsynonymous	yvrB	A86G (GCT>GGT)	Uncharacterized ABC transporter permease protein YvrB	B4U62_RS17910	0	0	0	0	0	0	0	0	0	0	0	0	0	0	0	0	0	0	0	0	0	0	0.073957	0	0	0	0	0	0	0	0	0	0	0	0	0	0	0	0	0	0
3409591	ATC	---	DEL	---	sigO	coding (414-416/531 nt)	RNA polymerase sigma factor SigO	B4U62_RS17945	0	0	0	0	0	0	0	0	0	0	0	0	0	0	0	0	0	0	0	0	0	0	0	0	0	0	0	0	0	0	0	0	0	0	0	0	0	0	0	0	0.106192
3437628	A	G	SNP	intergenic	yvgT/bdbC	intergenic (-157/+30)	UPF0126 membrane protein YvgT/Disulfide bond formation protein C	B4U62_RS18075/B4U62_RS18080	0	0	0	0	0	0	0	0	0	0	0	0	0	0	0	0	0	0.052794	0	0	0	0	0	0	0	0	0	0	0	0	0	0	0	0	0	0	0	0	0	0	0
3454890	G	T	SNP	nonsynonymous	est	A29E (GCG>GAG)	Carboxylesterase	B4U62_RS18160	0	0	0	0	0	0	0	0	0	0	0	0	0	0	0	0	0	0	0	0	0	0	0.116734	0	0	0	0	0	0	0	0	0	0	0	0	0	0	0	0	0	0
3461187	C	A	SNP	nonsynonymous	opuBC	G84V (GGG>GTG)	Choline-binding protein	B4U62_RS18205	0	0	0	0	0	0	0	0	0	0	0	0	0	0	0	0	0	0	0	0	0	0	0	0	0	0	0	0	0	0	0	0	0	0	0	0	0	0	0.0872774	0	0
3498891	C	A	SNP	nonsynonymous	yvfR	R127I (AGA>ATA)	Uncharacterized ABC transporter ATP-binding protein YvfR	B4U62_RS18400	0	0	0	0	0	0	0	0	0	0	0	0	0	0	0	0	0	0	0	0	0	0	0	0	0	0	0	0	0	0	0	0	0	0	0	0	0	0	0.556741	0.388439	0.480155
3500064	G	T	SNP	nonsense	rsbQ	E171* (GAA>TAA)	Sigma factor SigB regulation protein RsbQ	B4U62_RS18405	0	0	0	0	0	0	0	0	0	0	0	0	0	0	0	0	0	0	0	0	0	0	0	0	0	0	0	0	0	0	0	0	0	0	0.0934267	0	0	0	0	0	0
3507652	C	T	SNP	nonsynonymous	cycB	G294R (GGG>AGG)	Cyclodextrin-binding protein	B4U62_RS18435	0	0	0	0	0	0	0	0	0	0	0	0	0	0	0	0	0	0	0	0	0	0	0	0	0	0	0	0	0	0	0	0	0.0795927	0	0	0	0	0	0	0	0
3530969	T	C	SNP	synonymous	pnbA	A107A (GCT>GCC)	Para-nitrobenzyl esterase	B4U62_RS18545	0	0	0	0	0	0	0	0.0574627	0	0	0	0	0	0	0	0	0	0	0	0	0	0	0	0	0	0	0	0	0	0	0	0	0	0	0	0	0	0	0	0	0
3532297	C	G	SNP	synonymous	B4U62_RS18550	P59P (CCC>CCG)	---	B4U62_RS18550	0	0	0	0	0	0.0556402	0	0	0	0	0	0	0	0	0	0	0	0	0	0	0	0	0	0	0	0	0	0	0	0.0744538	0	0	0	0	0	0	0	0	0	0	0
3532297	C	A	SNP	synonymous	B4U62_RS18550	P59P (CCC>CCA)	---	B4U62_RS18550	0	0	0	0	0	0	0	0	0	0	0	0	0	0	0	0	0	0.0709724	0	0	0	0	0	0	0	0	0	0	0	0	0	0	0	0	0	0	0	0	0	0	0
3532325	G	T	SNP	intergenic	B4U62_RS18550/padC	intergenic (+13/+14)	---/Phenolic acid decarboxylase PadC	B4U62_RS18550/B4U62_RS18555	0	0	0	0	0	0	0	0	0	0	0	0	0	0	0	0	0	0	0	0	0	0	0	0	0	0	0	0	0	0	0	0.0948329	0	0	0	0	0	0	0	0	0
3549529	C	A	SNP	nonsense	mdxK	E663* (GAA>TAA)	Maltose phosphorylase	B4U62_RS18645	0	0	0	0	0	0	0	0	0	0	0	0	0	0	0	0	0	0	0	0	0	0	0	0	0	0	0	0	0	0	0	0	0	0	0	0	0	0	0	0.0821385	0
3554130	G	T	SNP	nonsynonymous	mdxF	T133K (ACA>AAA)	Maltodextrin transport system permease protein MdxF	B4U62_RS18660	0	0	0	0	0	0	0	0	0	0	0	0	0	0	0	0	0.0815754	0.288034	0	0	0	0	0	0	0	0	0	0	0	0	0	0	0	0	0	0	0	0	0	0	0
3627210	C	A	SNP	nonsynonymous	B4U62_RS19010	V348L (GTA>TTA)	---	B4U62_RS19010	0	0	0	0	0	0	0	0	0	0	0	0	0	0	0	0	0	0	0	0	0	0	0	0	0	0	0	0	0.0587292	0	0	0	0	0	0	0	0	0	0	0	0
3635758	C	A	SNP	nonsynonymous	hag	M52I (ATG>ATT)	Flagellin	B4U62_RS19050	0	0	0	0	0	0	0	0	0	0	0	0	0	0	0	0	0	0	0	0	0	0	0	0.141254	0	0	0	0	0	0	0	0	0	0	0	0	0	0	0	0	0
3642542	112-bp	---	AMP	---	comFA	coding (918-1029/1392 nt)	ComF operon protein 1	B4U62_RS19105	0	0	0	0	0	0	0	0	0	0	0.0515784	0	0	0	0	0	0	0	0	0	0	0	0	0	0	0	0	0	0	0	0	0	0	0	0	0	0	0	0	0	0
3645711	C	T	SNP	nonsynonymous	degS	E280K (GAA>AAA)	Signal transduction histidine-protein kinase/phosphatase DegS	B4U62_RS19120	0	0	0	0	0	0	0	0	0	0	0	0	0	0	0	0	0	0	0	1	0	0	0	0	0	0	0	0	0	0	0	0	0	0	0	0	0	0	0	0	0
3650228	C	A	SNP	nonsynonymous	tuaH	V285L (GTG>TTG)	Putative teichuronic acid biosynthesis glycosyltransferase TuaH	B4U62_RS19140	0	0	0	0	0	0	0	0	0	0	0	0	0	0	0	0	0	0	0	0	0.494413	0.125494	0	0	0	0	0	0	0	0	0	0	0	0	0	0	0	0	0	0	0
3661885	C	G	SNP	nonsynonymous	lytB	D307H (GAT>CAT)	Amidase enhancer	B4U62_RS19185	0	0	0	0	0	0	0	0	0	0	0.5717	0.736216	0	0	0	0	0	0	0	0	0	0	0	0	0	0	0	0	0	0	0	0	0	0	0	0	0	0	0	0	0
3663894	A	G	SNP	synonymous	tagU	E192E (GAA>GAG)	Polyisoprenyl-teichoic acid--peptidoglycan teichoic acid transferase TagU	B4U62_RS19195	0	0	0	0.0755582	0	0	0	0	0	0	0	0	0	0	0	0	0	0	0	0	0	0	0	0	0	0	0	0	0	0	0	0	0	0	0	0	0	0	0	0	0
3666013	G	T	SNP	nonsynonymous	gtaB	C116F (TGC>TTC)	UTP--glucose-1-phosphate uridylyltransferase	B4U62_RS19205	0	0	0	0	0.376664	0	0	0	0	0	0	0	0	0	0	0	0	0	0	0	0	0	0	0	0	0	0	0	0	0	0	0	0	0	0	0	0	0	0	0	0
3666017	A	G	SNP	synonymous	gtaB	A117A (GCA>GCG)	UTP--glucose-1-phosphate uridylyltransferase	B4U62_RS19205	0	0	0	0	0.389097	0	0	0	0	0	0	0	0	0	0	0	0	0	0	0	0	0	0	0	0	0	0	0	0	0	0	0	0	0	0	0	0	0	0	0	0
3666019	G	C	SNP	nonsynonymous	gtaB	R118P (CGC>CCC)	UTP--glucose-1-phosphate uridylyltransferase	B4U62_RS19205	0	0	0	0	0.382135	0	0	0	0	0	0	0	0	0	0	0	0	0	0	0	0	0	0	0	0	0	0	0	0	0	0	0	0	0	0	0	0	0	0	0	0
3666020	C	T	SNP	synonymous	gtaB	R118R (CGC>CGT)	UTP--glucose-1-phosphate uridylyltransferase	B4U62_RS19205	0	0	0	0	0.384809	0	0	0	0	0	0	0	0	0	0	0	0	0	0	0	0	0	0	0	0	0	0	0	0	0	0	0	0	0	0	0	0	0	0	0	0
3666048	G	T	SNP	nonsynonymous	gtaB	V128L (GTA>TTA)	UTP--glucose-1-phosphate uridylyltransferase	B4U62_RS19205	0	0	0	0	0.232603	0	0	0	0	0	0	0	0	0	0	0	0	0	0	0	0	0	0	0	0	0	0	0	0	0	0	0	0	0	0	0	0	0	0	0	0
3666050	A	T	SNP	synonymous	gtaB	V128V (GTA>GTT)	UTP--glucose-1-phosphate uridylyltransferase	B4U62_RS19205	0	0	0	0	0.233624	0	0	0	0	0	0	0	0	0	0	0	0	0	0	0	0	0	0	0	0	0	0	0	0	0	0	0	0	0	0	0	0	0	0	0	0
3666059	T	A	SNP	synonymous	gtaB	G131G (GGT>GGA)	UTP--glucose-1-phosphate uridylyltransferase	B4U62_RS19205	0	0	0	0	0.162945	0	0	0	0	0	0	0	0	0	0	0	0	0	0	0	0	0	0	0	0	0	0	0	0	0	0	0	0	0	0	0	0	0	0	0	0
3666270	G	---	DEL	---	gtaB	coding (604/879 nt)	UTP--glucose-1-phosphate uridylyltransferase	B4U62_RS19205	0	0	0	0	0.149256	0	0	0	0	0	0	0	0	0	0	0	0	0	0	0	0	0	0	0	0	0	0	0	0	0	0	0	0	0	0	0	0	0	0	0	0
3666362	C	T	SNP	synonymous	gtaB	D232D (GAC>GAT)	UTP--glucose-1-phosphate uridylyltransferase	B4U62_RS19205	0	0	0	0	0	0	0	0	0	0	0	0	0	0	0	0	0	0	0	0	0	0	0.506663	0.504977	0	0	0	0	0	0	0	0	0	0	0	0	0	0	0	0	0
3672992	T	G	SNP	nonsynonymous	yvzE	L2R (CTC>CGC)	UTP--glucose-1-phosphate uridylyltransferase	B4U62_RS19240	0	0	0	0	0.15301	0	0	0	0	0	0	0	0	0	0	0	0	0	0	0	0	0	0	0	0	0	0	0	0	0	0	0	0	0	0	0	0	0	0	0	0
3673014	T	C	SNP	synonymous	yvzE	L9L (CTT>CTC)	UTP--glucose-1-phosphate uridylyltransferase	B4U62_RS19240	0	0	0	0	0.307777	0	0	0	0	0	0	0	0	0	0	0	0	0	0	0	0	0	0	0	0	0	0	0	0	0	0	0	0	0	0	0	0	0	0	0	0
3678534	C	---	DEL	---	tagE	coding (1925/2022 nt)	Poly(glycerol-phosphate) alpha-glucosyltransferase	B4U62_RS19260	0	0	0	0	0	0	0	0	0	0	0.159051	0	0	0	0	0	0	0	0	0	0	0	0	0	0	0	0	0	0	0	0	0	0	0	0	0	0	0	0	0	0
3678537	G	T	SNP	nonsense	tagE	S641* (TCA>TAA)	Poly(glycerol-phosphate) alpha-glucosyltransferase	B4U62_RS19260	0	0	0	0	0	0	0	0	0	0	0.158428	0	0	0	0	0	0	0	0	0	0	0	0	0	0	0	0	0	0	0	0	0	0	0	0	0	0	0	0	0	0
3679106	G	T	SNP	nonsense	tagE	Y451* (TAC>TAA)	Poly(glycerol-phosphate) alpha-glucosyltransferase	B4U62_RS19260	0	0	0	0	0	0	0	0	0	0	0	0.124442	0	0	0	0	0	0	0	0	0	0	0	0	0	0	0	0	0	0	0	0	0	0	0	0	0	0	0	0	0
3679209	G	T	SNP	nonsense	tagE	S417* (TCA>TAA)	Poly(glycerol-phosphate) alpha-glucosyltransferase	B4U62_RS19260	0	0	0	0	0	0	0	0	0	0	0	0	0	0	0	0	0	0	0	0	0	0	0	0	0	0	0	0.0515451	0	0	0	0	0	0.0714235	0	0	0	0	0	0	0
3679471	G	A	SNP	nonsynonymous	tagE	H330Y (CAT>TAT)	Poly(glycerol-phosphate) alpha-glucosyltransferase	B4U62_RS19260	0	0	0	0	0	0	0	0	0	0	0	0	0	0	0	0	0	0	0	0	0	0	0	0	0	0	0	0	0	0	0	0	0	0.577742	0.0998359	0	0	0	0	0	0
3679534	C	A	SNP	nonsense	tagE	E309* (GAG>TAG)	Poly(glycerol-phosphate) alpha-glucosyltransferase	B4U62_RS19260	0	0	0	0	0	0	0	0	0	0	0	0	0	0	0	0	0	0	0	0	0	0	0	0	0	0	0	0	0	0	0	0	0	0	0	0	0	0	0.569876	0.413288	0.495555
3679646	A	T	SNP	nonsense	tagE	Y271* (TAT>TAA)	Poly(glycerol-phosphate) alpha-glucosyltransferase	B4U62_RS19260	0	0	0	0	0	0	0	0	0	0	0	0	0	0	0	0	0	0	0	0	0	0	0	0.466195	0	0	0	0	0	0.221458	0	0	0	0	0	0	0	0	0	0	0
3679795	C	A	SNP	nonsense	tagE	E222* (GAG>TAG)	Poly(glycerol-phosphate) alpha-glucosyltransferase	B4U62_RS19260	0	0	0	0	0	0	0	0	0	0	0	0	0	0	0	0	0	0	0	0	0	0	0	0	0	0	0	0	0	0	0	0	0	0	0	0	0	0	0.145826	0.577453	0.505731
3679856	T	ACATA	INS	---	tagE	coding (603/2022 nt)	Poly(glycerol-phosphate) alpha-glucosyltransferase	B4U62_RS19260	0	0	0	0	0	0	0	0	0	0	0	0	0	0	0	0	0	0	0	0	0	0	0	0	0	0	0	0	0	0	0	0	0	0.260693	0.63174	0	0	0	0	0	0
3680017	C	---	DEL	---	tagE	coding (442/2022 nt)	Poly(glycerol-phosphate) alpha-glucosyltransferase	B4U62_RS19260	0	0	0	0	0	0	0	0	0	0	0	0	0	0	0	0	0.0720253	0.216493	0	0	0	0	0	0	0	0	0	0	0	0	0	0	0	0	0	0	0	0	0	0	0
3680042	G	T	SNP	nonsense	tagE	Y139* (TAC>TAA)	Poly(glycerol-phosphate) alpha-glucosyltransferase	B4U62_RS19260	0	0	0	0	0	0	0	0	0	0	0	0	0	0	0	0	0.771361	0.39327	0	0	0	0	0	0	0	0	0	0	0	0	0	0	0	0	0	0	0	0	0	0	0
3680155	C	A	SNP	nonsense	tagE	E102* (GAA>TAA)	Poly(glycerol-phosphate) alpha-glucosyltransferase	B4U62_RS19260	0	0	0	0	0	0	0	0	0	0	0	0	0	0	0	0	0	0.0962682	0	0	0	0	0	0	0	0	0	0	0	0	0	0	0	0	0	0	0	0	0	0	0
3680179	T	A	INS	---	tagE	coding (280/2022 nt)	Poly(glycerol-phosphate) alpha-glucosyltransferase	B4U62_RS19260	0	0	0	0	0	0	0	0	0	0	0	0	0	0	0	0	0	0	0	0	0	0	0	0	0	0	0	0	0	0	0	0	0	0	0	0	0	0	0.0604377	0	0
3680246	G	T	SNP	nonsense	tagE	Y71* (TAC>TAA)	Poly(glycerol-phosphate) alpha-glucosyltransferase	B4U62_RS19260	0	0	0	0	0	0	0	0	0	0	0	0	0	0	0	0	0	0	0	0	0	0	0.484045	0	0	0	0	0	0	0	0	0	0	0	0	0	0	0	0	0	0
3680326	C	A	SNP	nonsense	tagE	G45* (GGA>TGA)	Poly(glycerol-phosphate) alpha-glucosyltransferase	B4U62_RS19260	0	0	0	0	0	0	0	0	0	0	0	0	0	0	0	0	0	0	0	0	0	0	0	0	0	0	0	0	0	0	0	0	0	0	0	0	0	0	0.229275	0	0
3680352	G	T	SNP	nonsense	tagE	S36* (TCA>TAA)	Poly(glycerol-phosphate) alpha-glucosyltransferase	B4U62_RS19260	0	0	0	0	0	0	0	0	0	0	0	0	0	0	0	0	0	0	0	0	0	0	0.465401	0.500271	0	0	0	0	0	0	0	0	0	0	0	0	0	0	0	0	0
3680365	C	A	SNP	nonsynonymous	tagE	G32C (GGT>TGT)	Poly(glycerol-phosphate) alpha-glucosyltransferase	B4U62_RS19260	0	0	0	0	0	0	0	0	0	0	0	0	0	0	0	0	0.0705051	0.290465	0	0	0	0	0	0	0	0	0	0	0	0	0	0	0	0	0	0	0	0	0	0	0
3680368	C	T	SNP	nonsynonymous	tagE	G31S (GGC>AGC)	Poly(glycerol-phosphate) alpha-glucosyltransferase	B4U62_RS19260	0	0	0	0	0	0	0	0	0	0	0	0	0	0	0	0	0	0	0	0	0	0	0	0	0	0	0	0.286852	0.596564	0.445684	0	0	0	0	0.26422	0	0	0	0	0	0
3680391	G	T	SNP	nonsynonymous	tagE	S23Y (TCT>TAT)	Poly(glycerol-phosphate) alpha-glucosyltransferase	B4U62_RS19260	0	0	0	0	0	0	0	0	0	0	0	0	0	0	0	0	0	0	0	0	0	0	0	0	0	0	0	0.59145	0.403824	0.339715	0	0	0	0	0	0	0	0	0	0	0
3680456	C	A	SNP	nonsynonymous	tagE	M1F (TTG>TTT)	Poly(glycerol-phosphate) alpha-glucosyltransferase	B4U62_RS19260	0	0	0	0	0	0	0	0	0	0	0.0808296	0	0	0	0	0	0	0	0	0	0	0	0	0	0	0	0	0	0	0	0	0	0	0	0	0	0	0	0	0	0
3681139	A	T	SNP	intergenic	tagD/tagA	intergenic (-131/-269)	Glycerol-3-phosphate cytidylyltransferase/N-acetylglucosaminyldiphosphoundecaprenol N-acetyl-beta-D-mannosaminyltransferase	B4U62_RS19265/B4U62_RS19270	0	0	0	0	0	0	0	0	0	0	0	0	0	0	0	0	0	0	0	0	0	0	0	0	0	0	0	0	0	0.0804367	0	0	0	0	0	0	0	0	0	0	0
3689657	G	T	SNP	nonsynonymous	gerBA	D270Y (GAT>TAT)	Spore germination protein B1	B4U62_RS19295	0	0	0	0	0	0	0	0	0	0	0	0	0	0	0	0	0	0	0	0	0	0	0.0826855	0	0	0	0	0	0	0	0	0	0	0	0	0	0	0	0	0	0
3764173	A	C	SNP	nonsynonymous	mta	*258E (TAA>GAA)	HTH-type transcriptional activator mta	B4U62_RS19715	0	0	0	0	0.113751	0.180588	0	0	0	0.185996	0.221723	0.166051	0	0	0	0	0	0.143777	0	0.095387	0	0	0	0	0	0	0	0.150621	0.152638	0.113211	0	0	0.095952	0	0	0	0.0900974	0	0	0	0
3783356	G	A	SNP	synonymous	atpG	D162D (GAC>GAT)	ATP synthase gamma chain	B4U62_RS19845	0	0	0	0	0	0	0	0.232596	0	0	0.275135	0.174122	0	0.731956	0.415077	0	0.0740938	0.0639515	0	0	0	0	0	0	0	0	0	0	0	0	0	0	0	0	0	0	0	0	0	0	0
3797535	G	T	SNP	nonsynonymous	prfA	R221S (CGT>AGT)	Peptide chain release factor 1	B4U62_RS19940	0	0	0	0	0	0	0	0	0	0	0	0	0	0	0	0	0	0	0	0	0	0.078577	0	0	0	0	0	0	0	0	0	0	0	0	0	0	0	0	0	0	0
3802634	C	A	SNP	synonymous	tdk	A133A (GCG>GCT)	Thymidine kinase	B4U62_RS19965	0	0	0.904478	0.389053	0	0	0	0	0	0	0	0	0	0	0	0	0	0	0	0	0	0	0	0	0	0	0	0	0	0	0	0	0	0	0	0	0	0	0	0	0
3807789	T	C	SNP	intergenic	murAB/tal	intergenic (-374/+5)	UDP-N-acetylglucosamine 1-carboxyvinyltransferase 2/Transaldolase	B4U62_RS19985/B4U62_RS19990	0	0	0	0	0	0	0	0	0	0	0	0	0	0	0	0	0	0	0	0	0	0	0	0	0	0	0	0	0.0516744	0	0	0	0	0	0	0	0	0	0	0	0
3810018	C	G	SNP	intergenic	spo0F/ywjG	intergenic (-54/-112)	Sporulation initiation phosphotransferase F/Uncharacterized protein YwjG	B4U62_RS20000/B4U62_RS20005	0	0	0	0	0	0	0	0	0	0	0	0	0	0	0	0.118593	0	0	0	0	0	0	0	0	0	0	0	0	0	0	0	0	0	0	0	0	0	0	0	0	0
3823144	C	A	SNP	intergenic	ywiE/narI	intergenic (-32/+454)	Probable cardiolipin synthase YwiE/Nitrate reductase gamma chain	B4U62_RS20055/B4U62_RS20065	0	0	0	0	0	0	0	0	0	0.173275	0	0	0	0.0523019	0	0.164403	0	0	0	0	0	0	0	0	0	0	0	0	0	0	0	0	0	0	0	0	0	0	0	0	0
3895690	C	---	DEL	---	ywdJ	coding (136/1323 nt)	Putative purine permease YwdJ	B4U62_RS20425	0	0	0.0524011	0	0	0	0	0	0	0	0	0	0	0	0	0	0	0	0	0	0	0	0	0	0	0	0	0	0	0	0	0	0	0	0	0	0	0	0	0	0
3895698	G	T	SNP	nonsynonymous	ywdJ	T43N (ACT>AAT)	Putative purine permease YwdJ	B4U62_RS20425	0	0	0.061924	0	0	0	0	0	0	0	0	0	0	0	0	0	0	0	0	0	0	0	0	0	0	0	0	0	0	0	0	0	0	0	0	0	0	0	0	0	0
3906724	G	T	SNP	nonsynonymous	sacT	H97N (CAT>AAT)	SacPA operon antiterminator	B4U62_RS20490	0	0	0	0	0	0	0	0	0	0	0	0	0	0	0	0	0	0	0	0	0	0	0	0	0	0	0	0	0	0	0	0	0	0	0	0	0	0	0	0	0.0704308
3922417	G	T	SNP	nonsynonymous	ywcC	A196E (GCA>GAA)	Uncharacterized HTH-type transcriptional regulator YwcC	B4U62_RS20565	0	0.0609617	0	0	0	0	0	0	0	0	0	0	0	0	0	0	0	0	0	0	0	0	0	0	0	0	0	0	0	0	0	0	0	0	0	0	0	0	0	0	0
3922595	A	T	SNP	nonsynonymous	ywcC	Y137N (TAC>AAC)	Uncharacterized HTH-type transcriptional regulator YwcC	B4U62_RS20565	0	0	0	0	0	0	0	0	0	0	0	0	0	0	0	0	0	0	0	0	0	0	0	0	0	0	0	0	0	0	0	0.0611224	0	0	0	0	0	0	0	0	0
3923042	C	G	SNP	intergenic	ywcC/slrA	intergenic (-39/-317)	Uncharacterized HTH-type transcriptional regulator YwcC/Transcriptional regulator SlrA	B4U62_RS20565/B4U62_RS20570	0	0	0	0	0	0	0	0	0	0	0	0	0	0	0	0	0	0	0	0	0	0	0	0	0	0	0.0737519	0.292593	0.544963	0.465072	0	0	0	0.0828185	0.367162	0	0	0	0	0	0
3923148	C	A	SNP	intergenic	ywcC/slrA	intergenic (-145/-211)	Uncharacterized HTH-type transcriptional regulator YwcC/Transcriptional regulator SlrA	B4U62_RS20565/B4U62_RS20570	0	0	0	0	0	0	0	0	0	0	0	0	0	0	0.0639915	0.0564656	0.749954	0.380524	0	0	0	0	0	0	0	0	0	0	0	0	0	0	0	0	0	0	0	0	0	0	0
3949969	C	A	SNP	intergenic	ywaD/ywaC	intergenic (+8/+22)	Aminopeptidase YwaD/GTP pyrophosphokinase YwaC	B4U62_RS20695/B4U62_RS20700	0	0	0	0	0	0	0	0	0	0	0	0	0	0	0	0	0	0	0	0	0	0	0	0	0	0	0	0	0	0	0	0	0	0	0	0	0.0855846	0	0	0	0
3984160	G	T	SNP	intergenic	yxkH/msmX	intergenic (-95/+12)	Putative polysaccharide deacetylase YxkH/Oligosaccharides import ATP-binding protein MsmX	B4U62_RS20870/B4U62_RS20875	0	0	0	0	0	0	0	0	0	0	0	0	0	0	0	0	0	0	0	0	0	0	0	0	0	0	0	0	0	0	0	0	0	0.069788	0	0	0	0	0	0	0
3984557	G	T	SNP	nonsynonymous	msmX	P238Q (CCG>CAG)	Oligosaccharides import ATP-binding protein MsmX	B4U62_RS20875	0	0	0	0	0	0	0	0	0	0	0.379287	0.213045	0	0	0	0	0	0	0	0	0	0	0	0	0	0	0	0	0	0	0	0	0	0	0	0	0	0	0	0	0
4016603	C	A	SNP	nonsynonymous	dbpA	R288L (CGT>CTT)	ATP-dependent RNA helicase DbpA	B4U62_RS21025	0	0	0	0	0	0	0	0	0	0	0	0	0	0	0	0	0	0	0	0	0	0	0	0	0	0	0	0	0	0	0	0	0	0.0887294	0.0518231	0	0	0	0	0	0
4025538	C	---	DEL	---	wapA	coding (5050/7005 nt)	tRNA nuclease WapA	B4U62_RS21090	0	0	0	0	0.600962	0	0	0	0	0	0	0	0	0	0	0	0	0	0	0	0	0	0	0	0	0	0	0	0	0	0	0	0	0	0	0	0	0	0	0	0
4025538	CA	---	DEL	---	wapA	coding (5049-5050/7005 nt)	tRNA nuclease WapA	B4U62_RS21090	0	0	0	0	0	1	0	0	0	0	0	0	0	0	0	0	0	0	0	0	0	0	0	0	0	0	0	0	0	0	0	0	0	0	0	0	0	0	0	0	0
4025539	A	---	DEL	---	wapA	coding (5049/7005 nt)	tRNA nuclease WapA	B4U62_RS21090	0	0	0	0	0.598133	0	0	0	0	0	0	0	0	0	0	0	0	0	0	0	0	0	0	0	0	0	0	0	0	0	0	0	0	0	0	0	0	0	0	0	0
4043875	C	A	SNP	nonsynonymous	hutU	F88L (TTC>TTA)	Urocanate hydratase	B4U62_RS21160	0	0	0	0	0	0	0	0	0	0	0	0	0	0	0	0	0	0	0	0	0	0	0	0	0	0	0	0	0	0	0	0	0	0	0.0716062	0	0	0	0	0	0
4059781	G	T	SNP	nonsense	yxeM	Y180* (TAC>TAA)	Probable amino-acid-binding protein YxeM	B4U62_RS21230	0	0	0	0	0	0	0	0	0	0	0	0	0	0	0	0	0	0	0	0	0	0.33274	0	0	0	0	0	0	0	0	0	0	0	0	0	0	0	0	0	0	0
4074246	A	ATATG	INS	---	iolI	coding (603/837 nt)	Inosose isomerase	B4U62_RS21320	0	0	0	0	0	0	0	0.116066	0.199603	0.471379	0.656519	0.748385	0	0.0644125	0.106572	0.660089	0.196051	0.575184	0	0	0	0	0	0	0	0	0	0	0	0	0	0	0	0	0	0	0	0	0	0	0
4143747	G	T	SNP	nonsynonymous	rocE	P124T (CCG>ACG)	Amino-acid permease RocE	B4U62_RS21670	0	0	0	0	0	0	0	0	0	0	0	0	0	0	0	0	0	0	0	0	0	0	0.0848541	0	0	0	0	0	0	0	0	0	0	0	0	0	0	0	0	0	0
4150478	G	T	SNP	nonsynonymous	yycI	Q24K (CAG>AAG)	Two-component system WalR/WalK regulatory protein YycI	B4U62_RS21705	0	0	0	0	0	0	0	0	0	0	0	0	0	0	0	0	0	0	0	0	0	0	0	0	0	0	0	0	0	0	0	0	0	0	0	0	0	0	0.180625	0	0
4150608	T	C	INS	---	yycH	coding (1294/1368 nt)	Two-component system WalR/WalK regulatory protein YycH	B4U62_RS21710	0	0	0	0	0	0	0	0	0	0	0	0	0	0	0	0	0	0	0	0	0	0.0608673	0.464291	0.481479	0	0	0	0	0	0	0	0	0	0	0	0	0	0	0	0	0
4151147	C	G	SNP	nonsynonymous	yycH	R252T (AGA>ACA)	Two-component system WalR/WalK regulatory protein YycH	B4U62_RS21710	0	0	0.0940146	0.542661	1	1	0	0	0	0	0.0681596	0	0	0	0	0	0	0	0	0	0	0	0	0	0	0	0	0	0	0	0	0	0	0	0	0	0	0	0	0	0
4151389	C	A	INS	---	yycH	coding (513/1368 nt)	Two-component system WalR/WalK regulatory protein YycH	B4U62_RS21710	0	0	0	0	0	0	0	0	0	0	0	0	0	0	0	0	0	0	0	0	0	0	0	0	0	0	0	0.0777016	0	0	0	0	0	0.104728	0	0	0	0	0	0	0
4152513	C	A	SNP	nonsynonymous	walK	G405V (GGC>GTC)	Sensor histidine kinase WalK	B4U62_RS21715	0	0	0	0	0	0	0	0	0	0	0.127053	0.0615215	0	0	0	0	0	0	0	0	0	0	0	0	0	0	0	0	0	0	0	0	0	0	0	0	0	0	0	0	0
4152909	G	T	SNP	nonsynonymous	walK	T273K (ACA>AAA)	Sensor histidine kinase WalK	B4U62_RS21715	0	0	0	0	0	0	0	0	0	0	0	0	0	0	0	0	0	0	0	0	0	0	0	0	0	0	0	0	0	0	0	0.119107	0.89686	0.816453	0.643859	0	0	0	0	0	0
4153153	G	T	SNP	nonsynonymous	walK	L192I (CTT>ATT)	Sensor histidine kinase WalK	B4U62_RS21715	0	0	0.330787	0.421706	0	0	0	0	0	0	0	0	0	0	0	0	0	0	0	0	0	0	0	0	0	0	0	0	0	0	0	0	0	0	0	0	0	0	0	0	0
4153167	C	A	SNP	nonsynonymous	walK	G187V (GGC>GTC)	Sensor histidine kinase WalK	B4U62_RS21715	0	0	0	0	0	0	0	0	0	0	0	0	0	0	0	0	0.0615706	0.0636458	0	0	0	0	0	0	0	0	0	0	0	0	0	0	0	0	0	0	0	0	0	0	0
4153168	C	A	SNP	nonsynonymous	walK	G187C (GGC>TGC)	Sensor histidine kinase WalK	B4U62_RS21715	0	0	0	0	0	0	0	0	0	0	0	0	0	0	0	0	0	0	0	0	0.889836	0.931894	0.469437	0.448411	0	0	0	0	0	0.174122	0	0	0	0	0	0	0	0	0	0	0
4153453	C	T	SNP	nonsynonymous	walK	E92K (GAA>AAA)	Sensor histidine kinase WalK	B4U62_RS21715	0	0	0	0	0	0	0	0	0	0	0	0	0	0	0	0	0	0	0	0	0	0	0	0	0	0	0	0	0	0	0	0.155346	0.129122	0	0	0	0	0	0	0	0
4153596	G	T	SNP	nonsynonymous	walK	S44Y (TCT>TAT)	Sensor histidine kinase WalK	B4U62_RS21715	0	0	0	0	0	0	0	0	0	0	0.114515	0.217249	0	0	0	0	0	0	0	0	0	0	0	0	0	0	0	0	0	0	0	0	0	0	0	0	0	0	0	0	0
4174871	C	A	SNP	nonsense	yybL	Y141* (TAC>TAA)	Uncharacterized protein YybL	B4U62_RS21860	0	0	0	0	0	0	0	0	0	0	0.131171	0.183238	0	0	0	0	0	0	0	0	0	0	0	0	0	0	0	0	0	0	0	0	0	0	0	0	0	0	0	0	0
4180676	T	C	SNP	nonsynonymous	yybE	L25P (CTC>CCC)	Uncharacterized HTH-type transcriptional regulator YybE	B4U62_RS21895	0	0.0596051	0	0	0	0	0	0	0	0	0	0	0	0	0	0	0	0	0	0	0	0	0	0	0	0	0	0	0	0	0	0	0	0	0	0	0	0	0	0	0
4206080	C	A	SNP	nonsense	spo0J	E122* (GAA>TAA)	Stage 0 sporulation protein J	B4U62_RS22045	0	0	0	0	0	0	0	0	0	0	0	0	0	0	0	0	0	0	0	0	0	0	0	0.171306	0	0	0	0	0	0	0	0	0	0	0	0	0	0	0	0	0
